# Supplementary material for: An improved golden jackal optimization for multilevel thresholding image segmentation
Source: PLoS One. 2023 May 5;18(5):e0285211. doi: 10.1371/journal.pone.0285211 (PMC10162520; doi:10.1371/journal.pone.0285211)
Supplement: S1 File — (ZIP) [file pone.0285211.s002.zip]

Archive with 129 entries (123 files):
- CEC/
- CEC/Algorithms/
- CEC/Algorithms/AOA.m
- CEC/Algorithms/DE.m
- CEC/Algorithms/GJO.m
- CEC/Algorithms/HGJO.m
- CEC/Algorithms/IGJO.m
- CEC/Algorithms/PSO.m
- CEC/Algorithms/RUN.m
- CEC/CEC22/
- CEC/CEC22/CEC2022 TR.pdf
- CEC/CEC22/CEC22.m
- CEC/CEC22/cec22_test_func.cpp
- CEC/CEC22/cec22_test_func.mexw64
- CEC/CEC22/input_data/
- CEC/CEC22/input_data/M_10_D10.txt
- CEC/CEC22/input_data/M_10_D2.txt
- CEC/CEC22/input_data/M_10_D20.txt
- CEC/CEC22/input_data/M_11_D10.txt
- CEC/CEC22/input_data/M_11_D2.txt
- CEC/CEC22/input_data/M_11_D20.txt
- CEC/CEC22/input_data/M_12_D10.txt
- CEC/CEC22/input_data/M_12_D2.txt
- CEC/CEC22/input_data/M_12_D20.txt
- CEC/CEC22/input_data/M_1_D10.txt
- CEC/CEC22/input_data/M_1_D2.txt
- CEC/CEC22/input_data/M_1_D20.txt
- CEC/CEC22/input_data/M_2_D10.txt
- CEC/CEC22/input_data/M_2_D2.txt
- CEC/CEC22/input_data/M_2_D20.txt
- CEC/CEC22/input_data/M_3_D10.txt
- CEC/CEC22/input_data/M_3_D2.txt
- CEC/CEC22/input_data/M_3_D20.txt
- CEC/CEC22/input_data/M_4_D10.txt
- CEC/CEC22/input_data/M_4_D2.txt
- CEC/CEC22/input_data/M_4_D20.txt
- CEC/CEC22/input_data/M_5_D10.txt
- CEC/CEC22/input_data/M_5_D2.txt
- CEC/CEC22/input_data/M_5_D20.txt
- CEC/CEC22/input_data/M_6_D10.txt
- CEC/CEC22/input_data/M_6_D2.txt
- CEC/CEC22/input_data/M_6_D20.txt
- CEC/CEC22/input_data/M_7_D10.txt
- CEC/CEC22/input_data/M_7_D20.txt
- CEC/CEC22/input_data/M_8_D10.txt
- CEC/CEC22/input_data/M_8_D2.txt
- CEC/CEC22/input_data/M_8_D20.txt
- CEC/CEC22/input_data/M_9_D10.txt
- CEC/CEC22/input_data/M_9_D2.txt
- CEC/CEC22/input_data/M_9_D20.txt
- CEC/CEC22/input_data/Rand_Seeds.txt
- CEC/CEC22/input_data/shift_data_1.txt
- CEC/CEC22/input_data/shift_data_10.txt
- CEC/CEC22/input_data/shift_data_11.txt
- CEC/CEC22/input_data/shift_data_12.txt
- CEC/CEC22/input_data/shift_data_2.txt
- CEC/CEC22/input_data/shift_data_3.txt
- CEC/CEC22/input_data/shift_data_4.txt
- CEC/CEC22/input_data/shift_data_5.txt
- CEC/CEC22/input_data/shift_data_6.txt
- CEC/CEC22/input_data/shift_data_7.txt
- CEC/CEC22/input_data/shift_data_8.txt
- CEC/CEC22/input_data/shift_data_9.txt
- CEC/CEC22/input_data/shuffle_data_6_D10.txt
- CEC/CEC22/input_data/shuffle_data_6_D20.txt
- CEC/CEC22/input_data/shuffle_data_7_D10.txt
- CEC/CEC22/input_data/shuffle_data_7_D20.txt
- CEC/CEC22/input_data/shuffle_data_8_D10.txt
- CEC/CEC22/input_data/shuffle_data_8_D20.txt
- input_data/
- input_data/M_10_D10.txt
- input_data/M_10_D2.txt
- input_data/M_10_D20.txt
- input_data/M_11_D10.txt
- input_data/M_11_D2.txt
- input_data/M_11_D20.txt
- input_data/M_12_D10.txt
- input_data/M_12_D2.txt
- input_data/M_12_D20.txt
- input_data/M_1_D10.txt
- input_data/M_1_D2.txt
- input_data/M_1_D20.txt
- input_data/M_2_D10.txt
- input_data/M_2_D2.txt
- input_data/M_2_D20.txt
- input_data/M_3_D10.txt
- input_data/M_3_D2.txt
- input_data/M_3_D20.txt
- input_data/M_4_D10.txt
- input_data/M_4_D2.txt
- input_data/M_4_D20.txt
- input_data/M_5_D10.txt
- input_data/M_5_D2.txt
- input_data/M_5_D20.txt
- input_data/M_6_D10.txt
- input_data/M_6_D2.txt
- input_data/M_6_D20.txt
- input_data/M_7_D10.txt
- input_data/M_7_D20.txt
- input_data/M_8_D10.txt
- input_data/M_8_D2.txt
- input_data/M_8_D20.txt
- input_data/M_9_D10.txt
- input_data/M_9_D2.txt
- input_data/M_9_D20.txt
- input_data/Rand_Seeds.txt
- input_data/shift_data_1.txt
- input_data/shift_data_10.txt
- input_data/shift_data_11.txt
- input_data/shift_data_12.txt
- input_data/shift_data_2.txt
- input_data/shift_data_3.txt
- input_data/shift_data_4.txt
- input_data/shift_data_5.txt
- input_data/shift_data_6.txt
- input_data/shift_data_7.txt
- input_data/shift_data_8.txt
- input_data/shift_data_9.txt
- input_data/shuffle_data_6_D10.txt
- input_data/shuffle_data_6_D20.txt
- input_data/shuffle_data_7_D10.txt
- input_data/shuffle_data_7_D20.txt
- input_data/shuffle_data_8_D10.txt
- input_data/shuffle_data_8_D20.txt
- main_cec.m
- Utils/
- Utils/cauchy.m
- Utils/levy.m
- Utils/lhs.m
