# Supplementary material for: An improved golden jackal optimization for multilevel thresholding image segmentation
Source: PLoS One. 2023 May 5;18(5):e0285211. doi: 10.1371/journal.pone.0285211 (PMC10162520; doi:10.1371/journal.pone.0285211)
Supplement: S1 File — (ZIP) [file pone.0285211.s002.zip › CEC/Algorithms/DE.m]

function [fitness, Convergence] = DE(N, dim, lb, ub, Epochs, f_obj)

%% Initialize parameters
    x = lb + rand(N, dim) .* (ub - lb);
    fitness = f_obj(x);

    PCr = 0.8;
    F = 0.85;

    Convergence = zeros(1, Epochs);

%% Iteration
    for epoch = 1:Epochs
        for i = 1:N
            % Mutation
            Candidates = [1:i - 1, i + 1:N];
            idx = Candidates(randperm(N - 1, 3));
            x1 = x(idx(1), :);
            x2 = x(idx(2), :);
            x3 = x(idx(3), :);
            V = x1 + F * (x2 - x3);

            % Crossover(binomial)
            del = randi(dim, 1);

            for j = 1:dim
                if rand <= PCr || del == j
                    x_new(j) = V(j);
                else
                    x_new(j) = x(i, j);
                end
            end

            % Checking Bounds and Greedy Selection
            x_new = min(ub, x_new);
            x_new = max(lb, x_new);
            fit = f_obj(x_new);
            if fit < fitness(i)
                x(i, :) = x_new;
                fitness(i) = fit;
            end
        end
        Convergence(epoch) = min(fitness);
    end
end
