# Supplementary material for: An improved golden jackal optimization for multilevel thresholding image segmentation
Source: PLoS One. 2023 May 5;18(5):e0285211. doi: 10.1371/journal.pone.0285211 (PMC10162520; doi:10.1371/journal.pone.0285211)
Supplement: S1 File — (ZIP) [file pone.0285211.s002.zip › CEC/Algorithms/GJO.m]

function [fitness, Convergence] = GJO(N, dim, lb, ub, Epochs, f_obj)

%% Initialize parameters
    x = lb + rand(N, dim) .* (ub - lb);
    fitness = f_obj(x);

    Male_jackal = zeros(1, dim);
    Male_jackal_fit = inf;

    Female_jackal = zeros(1, dim);
    Female_jackal_fit = inf;

    Convergence = zeros(1, Epochs);

%% Iteration
    for epoch = 1:Epochs
        rl = 0.05 * levy(N, dim, 1.5);
        E1 = 1.5 * (1 - (epoch / Epochs));

        for i = 1:N
            if fitness(i) < Male_jackal_fit
                Male_jackal_fit = fitness(i);
                Male_jackal = x(i, :);
            elseif fitness(i) < Female_jackal_fit
                Female_jackal_fit = fitness(i);
                Female_jackal = x(i, :);
            end
        end

        for i = 1:N
            for j = 1:dim
                E0 = 2 * rand - 1;
                E = E1 * E0;

                if abs(E) > 1
                    D_male_jackal = abs((Male_jackal(j) - rl(i, j) * x(i, j)));
                    Y1(j) = Male_jackal(j) - E * D_male_jackal;
                    D_female_jackal = abs((Female_jackal(j) - rl(i, j) * x(i, j)));
                    Y2(j) = Female_jackal(j) - E * D_female_jackal;
                else
                    D_male_jackal = abs((rl(i, j) * Male_jackal(j) - x(i, j)));
                    Y1(j) = Male_jackal(j) - E * D_male_jackal;
                    D_female_jackal = abs((rl(i, j) * Female_jackal(j) - x(i, j)));
                    Y2(j) = Female_jackal(j) - E * D_female_jackal;
                end
            end
            Y = (Y1 + Y2) / 2;
            Flag4lb = Y < lb;
            Flag4ub = Y > ub;
            Y = Y .* (~(Flag4ub + Flag4lb)) + ub .* Flag4ub + lb .* Flag4lb;

            fit_y = f_obj(Y);
            if fit_y < fitness(i)
                x(i, :) = Y;
                fitness(i) = fit_y;
            end
        end
        Convergence(epoch) = min(fitness);
    end
end
