# Supplementary material for: An improved golden jackal optimization for multilevel thresholding image segmentation
Source: PLoS One. 2023 May 5;18(5):e0285211. doi: 10.1371/journal.pone.0285211 (PMC10162520; doi:10.1371/journal.pone.0285211)
Supplement: S1 File — (ZIP) [file pone.0285211.s002.zip › CEC/Algorithms/PSO.m]

function [fitness, Convergence] = PSO(N, dim, lb, ub, Epochs, f_obj)

%% Initialize parameters
    x = lb + rand(N, dim) .* (ub - lb);
    fitness = f_obj(x);

    c1 = 1.49445;
    c2 = 1.49445;
    mv = 0.2 * (ub - lb);
    vel = -mv + 2 * mv .* rand(N, dim);

    [best_fitness, best_index] = min(fitness);
    gbest = x(best_index, :);
    gbest_fitness = best_fitness;
    pbest = x;
    pbest_fitness = fitness;

    Convergence = zeros(1, Epochs);

%% Iteration
    for epoch = 1:Epochs
        for i = 1:N
            vel(i, :) = vel(i, :) + c1 .* rand(1, dim) .* (pbest(i, :) - x(i, :)) + ...
                        c2 .* rand(1, dim) .* (gbest - x(i, :));
            Flag4lv = vel(i, :) < -mv;
            Flag4uv = vel(i, :) > mv;
            vel(i, :) = vel(i, :)  .* (~(Flag4uv + Flag4lv)) + mv .* Flag4uv - mv .* Flag4lv;

            x(i, :) = x(i, :) + 0.5 * vel(i, :);
            Flag4lb = x(i, :) < lb;
            Flag4ub = x(i, :) > ub;
            y = x(i, :)  .* (~(Flag4ub + Flag4lb)) + ub .* Flag4ub + lb .* Flag4lb;

            fit_y = f_obj(y);

            if fit_y < fitness(i)
                x(i, :) = y;
                fitness(i) = fit_y;
            end

            if fitness(i) < pbest_fitness(i)
                pbest(i, :) = x(i, :);
                pbest_fitness(i) = fitness(i);
            end
            if fitness(i) < gbest_fitness
                gbest = x(i, :);
                gbest_fitness = fitness(i);
            end
        end
        Convergence(epoch) = min(fitness);
    end
end
