# Supplementary material for: An improved golden jackal optimization for multilevel thresholding image segmentation
Source: PLoS One. 2023 May 5;18(5):e0285211. doi: 10.1371/journal.pone.0285211 (PMC10162520; doi:10.1371/journal.pone.0285211)
Supplement: S1 File — (ZIP) [file pone.0285211.s002.zip › CEC/CEC22/input_data/M_11_D10.txt]

   5.6347574792134691e-01   2.3318043083472578e-01   0.0000000000000000e+00   0.0000000000000000e+00   0.0000000000000000e+00   0.0000000000000000e+00   0.0000000000000000e+00   5.6457834018080510e-01  -8.7381045630628928e-01   0.0000000000000000e+00
   1.3375462559589479e+00   3.1989267402540650e-01   0.0000000000000000e+00   0.0000000000000000e+00   0.0000000000000000e+00   0.0000000000000000e+00   0.0000000000000000e+00  -3.7594598188888251e-01   2.7523096818700954e-01   0.0000000000000000e+00
   0.0000000000000000e+00   0.0000000000000000e+00  -2.4366405335643523e-01  -6.7380857861481958e-01  -2.3232705045799470e-01   3.4934326908090557e-01  -5.4356619558123187e-01   0.0000000000000000e+00   0.0000000000000000e+00   1.2300016862463459e-01
   0.0000000000000000e+00   0.0000000000000000e+00   4.3190803607372358e-01  -1.2238225334389034e-01   5.0214322965157071e-02  -3.4226301672187487e-02  -2.7710518792857386e-01   0.0000000000000000e+00   0.0000000000000000e+00  -8.4734752569856198e-01
   0.0000000000000000e+00   0.0000000000000000e+00  -2.5946492983124581e-01   1.6203984200752548e-02  -6.2158979981600604e-01   3.7838869344044657e-01   5.2405391671102786e-01   0.0000000000000000e+00   0.0000000000000000e+00  -3.5809355049295361e-01
   0.0000000000000000e+00   0.0000000000000000e+00   2.3887062784256935e-01  -3.5907184135308856e-01  -5.1508536836805285e-01  -7.1808057738640696e-01   1.2628026573461845e-01   0.0000000000000000e+00   0.0000000000000000e+00   1.3080091001573635e-01
   0.0000000000000000e+00   0.0000000000000000e+00  -7.9104288089489316e-01   7.6998417019146226e-02   1.0520956335647302e-01  -4.6684544558598362e-01  -1.6194528517362766e-01   0.0000000000000000e+00   0.0000000000000000e+00  -3.3627727649374639e-01
   3.5242135713417461e-01  -2.3904908231216457e-01   0.0000000000000000e+00   0.0000000000000000e+00   0.0000000000000000e+00   0.0000000000000000e+00   0.0000000000000000e+00   7.9048896150638925e-02   1.3411119131843099e+00   0.0000000000000000e+00
  -5.5724170130339860e-02  -3.5175822163443038e-01   0.0000000000000000e+00   0.0000000000000000e+00   0.0000000000000000e+00   0.0000000000000000e+00   0.0000000000000000e+00   8.4833465043432565e-01   5.8290988107343888e-01   0.0000000000000000e+00
   0.0000000000000000e+00   0.0000000000000000e+00   6.2874568818584664e-02   6.2919048854175919e-01  -5.2985544748622193e-01   5.0449592834539980e-03  -5.5762264778277548e-01   0.0000000000000000e+00   0.0000000000000000e+00   9.1928524186943847e-02
   5.4558946432460598e-01   0.0000000000000000e+00  -6.1534339163371710e-01   0.0000000000000000e+00   0.0000000000000000e+00   0.0000000000000000e+00   0.0000000000000000e+00   3.7984571625688551e-01   0.0000000000000000e+00   1.1204236345628142e+00
   0.0000000000000000e+00   2.7828485596699735e-02   0.0000000000000000e+00   7.5476194726477464e-01  -8.9915932067470075e-02   7.8543116739172414e-02   6.4420832855989785e-01   0.0000000000000000e+00   1.7369851406202660e-02   0.0000000000000000e+00
   4.6898027812115509e-02   0.0000000000000000e+00   4.9376038296243518e-01   0.0000000000000000e+00   0.0000000000000000e+00   0.0000000000000000e+00   0.0000000000000000e+00   4.5541887036431972e-02   0.0000000000000000e+00   5.0835977373688834e-01
   0.0000000000000000e+00  -2.5014575059297667e-01   0.0000000000000000e+00  -3.6890320404738286e-01   3.7175064698881433e-02  -7.1627586767372886e-01   5.3466849656011084e-01   0.0000000000000000e+00   3.2156247338304994e-02   0.0000000000000000e+00
   0.0000000000000000e+00   1.9776121679475006e-01   0.0000000000000000e+00  -1.0212444369393925e-01  -8.8486890094166515e-01  -5.6477634306365931e-02  -1.6432676354069531e-02   0.0000000000000000e+00   4.0497947015789293e-01   0.0000000000000000e+00
   0.0000000000000000e+00   5.1715341337355031e-02   0.0000000000000000e+00  -2.6187304544741041e-01  -3.5603659242750102e-01   2.4579391573665815e-01   2.4715995773440846e-01   0.0000000000000000e+00  -8.2491410623812167e-01   0.0000000000000000e+00
   0.0000000000000000e+00   9.2566149036511303e-01   0.0000000000000000e+00  -1.7632522172698772e-01   2.5011873783701388e-01  -6.2167827449631313e-02   2.0774604963430995e-01   0.0000000000000000e+00   4.9775280132891855e-02   0.0000000000000000e+00
   9.5157125674506093e-01   0.0000000000000000e+00   6.2318980498196930e-01   0.0000000000000000e+00   0.0000000000000000e+00   0.0000000000000000e+00   0.0000000000000000e+00  -9.1601736347929519e-01   0.0000000000000000e+00   2.3138866866078339e-01
   0.0000000000000000e+00   1.9498591925295730e-01   0.0000000000000000e+00   4.2912393461085757e-01  -1.3497677469403294e-01  -6.4289240876007114e-01  -4.4114479425933084e-01   0.0000000000000000e+00  -3.8948046367813544e-01   0.0000000000000000e+00
  -4.9584937667075107e-01   0.0000000000000000e+00   1.8202607001708762e-01   0.0000000000000000e+00   0.0000000000000000e+00   0.0000000000000000e+00   0.0000000000000000e+00  -9.9297927877728287e-02   0.0000000000000000e+00   7.8159818940407255e-01
  -1.3620092531923156e-01   0.0000000000000000e+00  -5.4696010291250030e-01   0.0000000000000000e+00   0.0000000000000000e+00   0.0000000000000000e+00   1.2216466221155207e+00   5.1963786708402748e-01   0.0000000000000000e+00   0.0000000000000000e+00
   0.0000000000000000e+00   2.0082574876533191e-01   0.0000000000000000e+00  -9.0877085352999487e-02   9.3401375655582519e-01  -1.0315650332922137e-01   0.0000000000000000e+00   0.0000000000000000e+00   1.8919270638716618e-01   1.8053678912025289e-01
  -6.6616219564838208e-01   0.0000000000000000e+00  -8.9717576704428303e-01   0.0000000000000000e+00   0.0000000000000000e+00   0.0000000000000000e+00  -2.1289675131427716e-01   2.1641632218366363e-01   0.0000000000000000e+00   0.0000000000000000e+00
   0.0000000000000000e+00  -1.6186118782641012e-01   0.0000000000000000e+00   2.9336233489896385e-01   1.6839183750549030e-01  -4.6668651902318031e-01   0.0000000000000000e+00   0.0000000000000000e+00  -8.0047586039290031e-01   2.8736306127431110e-02
   0.0000000000000000e+00  -7.1602052231280811e-01   0.0000000000000000e+00   8.1824917794027618e-02   2.8403369224460634e-01   5.9897946725894424e-01   0.0000000000000000e+00   0.0000000000000000e+00  -1.2054867694918611e-01  -1.6320468869729876e-01
   0.0000000000000000e+00   1.8833405820804400e-01   0.0000000000000000e+00  -7.4870292496017010e-02  -9.3376515395141552e-02   4.3843656102202927e-01   0.0000000000000000e+00   0.0000000000000000e+00  -3.1159363414859298e-01   8.1295039043619322e-01
   5.6182256306777645e-01   0.0000000000000000e+00  -7.3475783061043987e-01   0.0000000000000000e+00   0.0000000000000000e+00   0.0000000000000000e+00   1.6448990456973323e-01   2.1230129009408108e-01   0.0000000000000000e+00   0.0000000000000000e+00
  -5.0149342106898320e-01   0.0000000000000000e+00  -6.1904060315272891e-01   0.0000000000000000e+00   0.0000000000000000e+00   0.0000000000000000e+00   2.1640210936529097e-01  -1.2720840508170832e+00   0.0000000000000000e+00   0.0000000000000000e+00
   0.0000000000000000e+00   1.6615451476207743e-01   0.0000000000000000e+00   9.4467886801936474e-01   8.8025872403623296e-03   1.3265141910546430e-01   0.0000000000000000e+00   0.0000000000000000e+00   2.3963433254932570e-01   6.9828473222971588e-02
   0.0000000000000000e+00   5.9808657055498937e-01   0.0000000000000000e+00  -3.0997649388046999e-02   9.8947936443530990e-02   4.5051416132413580e-01   0.0000000000000000e+00   0.0000000000000000e+00  -3.9293425287910333e-01  -5.2362254448076062e-01
   1.6678190896096698e-01   0.0000000000000000e+00   0.0000000000000000e+00  -4.7501197980473414e-01  -3.4003082051983857e-01   5.0196342955425910e-01   0.0000000000000000e+00   4.1665009294764044e-01   0.0000000000000000e+00   4.5316869973419094e-01
   0.0000000000000000e+00  -7.3951378071822871e-01  -9.5140395405918898e-02   0.0000000000000000e+00   0.0000000000000000e+00   0.0000000000000000e+00   8.9796609210710532e-03   0.0000000000000000e+00   2.0044758963702711e-01   0.0000000000000000e+00
   0.0000000000000000e+00  -3.6102893775035205e-01   7.0283803760728314e-01   0.0000000000000000e+00   0.0000000000000000e+00   0.0000000000000000e+00   5.5179465946855599e-01   0.0000000000000000e+00   3.3547175523800138e-03   0.0000000000000000e+00
  -1.7471388613276126e-01   0.0000000000000000e+00   0.0000000000000000e+00   2.5877395195569736e-01  -6.5842008496731497e-03   9.9702435526267563e-02   0.0000000000000000e+00  -5.7545524522046476e-01   0.0000000000000000e+00   7.4925191569937055e-01
   7.3983414155726435e-01   0.0000000000000000e+00   0.0000000000000000e+00  -4.2784927986511445e-01   5.2016336864304562e-02  -2.8842092856239210e-01   0.0000000000000000e+00  -4.2749259474988388e-01   0.0000000000000000e+00   3.0792642068580286e-02
  -4.5339338991250244e-01   0.0000000000000000e+00   0.0000000000000000e+00  -4.7036932165675482e-01  -4.0607979598613109e-01   1.6920284235844715e-01   0.0000000000000000e+00  -5.0309074976730350e-01   0.0000000000000000e+00  -3.5574770576361087e-01
   0.0000000000000000e+00   5.8867428243731212e-01  -6.4695015324135707e-01   0.0000000000000000e+00   0.0000000000000000e+00   0.0000000000000000e+00   8.2480371034408784e-01   0.0000000000000000e+00  -8.5511878687602860e-01   0.0000000000000000e+00
  -1.5838836174040688e-01   0.0000000000000000e+00   0.0000000000000000e+00  -3.4793175927118686e-01   8.4251644502207168e-01   3.7159053857592805e-01   0.0000000000000000e+00  -7.5277538374241726e-02   0.0000000000000000e+00  -1.6625927949531077e-02
   0.0000000000000000e+00  -4.7436277172833302e-01  -6.4321964989768576e-01   0.0000000000000000e+00   0.0000000000000000e+00   0.0000000000000000e+00   3.9625380954465911e-01   0.0000000000000000e+00   1.0422049439004200e+00   0.0000000000000000e+00
   4.0453906692776831e-01   0.0000000000000000e+00   0.0000000000000000e+00   4.2666245052118423e-01  -8.3037517148742163e-02   6.9871051050212318e-01   0.0000000000000000e+00  -2.3181249307118165e-01   0.0000000000000000e+00  -3.2477478036360324e-01
   5.7888609969222149e-01   1.8600541155934794e-01   0.0000000000000000e+00   0.0000000000000000e+00  -3.6571517815158772e-02   1.5286420614770935e-01   0.0000000000000000e+00   6.9398718333538723e-01   0.0000000000000000e+00   3.5209333760170197e-01
   7.2646228984857031e-01  -2.6572423259358036e-01   0.0000000000000000e+00   0.0000000000000000e+00   2.7497582710571838e-01  -1.6431914547938381e-01   0.0000000000000000e+00  -5.3685004504019385e-01   0.0000000000000000e+00   1.0403228209222623e-01
   0.0000000000000000e+00   0.0000000000000000e+00   3.2414911581621181e-01  -3.4647690573435870e-02   0.0000000000000000e+00   0.0000000000000000e+00  -8.6852801562436577e-01   0.0000000000000000e+00   3.4141807949109482e-02   0.0000000000000000e+00
   0.0000000000000000e+00   0.0000000000000000e+00   9.7666923071793699e-02   4.3670945360822061e-01   0.0000000000000000e+00   0.0000000000000000e+00   7.1199752240660474e-01   0.0000000000000000e+00   1.2206432357946349e-01   0.0000000000000000e+00
   2.4722976518998116e-01  -2.4230060558819577e-01   0.0000000000000000e+00   0.0000000000000000e+00  -1.6913539594451893e-01   6.4338367201687141e-01   0.0000000000000000e+00   4.3001180013702928e-02   0.0000000000000000e+00  -6.6012834106248364e-01
  -1.6957385187660234e-01   2.3389784683063086e-01   0.0000000000000000e+00   0.0000000000000000e+00   4.2798055317211131e-01   7.0441497224495819e-01   0.0000000000000000e+00  -2.6209374210035941e-01   0.0000000000000000e+00   4.1045775585702826e-01
   0.0000000000000000e+00   0.0000000000000000e+00   1.2284135538750252e+00  -2.0637122419834830e-01   0.0000000000000000e+00   0.0000000000000000e+00   2.4746318145497598e-01   0.0000000000000000e+00   7.4211689222877508e-01   0.0000000000000000e+00
  -7.3836139368298040e-02  -6.2710998375575061e-02   0.0000000000000000e+00   0.0000000000000000e+00   8.4331929664417649e-01  -1.6940677533335791e-01   0.0000000000000000e+00   3.4451179283012656e-01   0.0000000000000000e+00  -3.6337458384650523e-01
   0.0000000000000000e+00   0.0000000000000000e+00   1.1363140906314495e-01  -9.5251371738839496e-01   0.0000000000000000e+00   0.0000000000000000e+00   8.9285724953787771e-01   0.0000000000000000e+00   2.7907572373314471e-01   0.0000000000000000e+00
   2.0448423288391518e-01   8.8172680777297185e-01   0.0000000000000000e+00   0.0000000000000000e+00  -9.4470336602097416e-03  -1.0387538128995252e-01   0.0000000000000000e+00  -2.0234429069481455e-01   0.0000000000000000e+00  -3.5905637676618757e-01
   2.5627257979381579e-01   3.6724350996827665e-01   0.0000000000000000e+00   8.1888603177877994e-01   0.0000000000000000e+00   0.0000000000000000e+00   0.0000000000000000e+00  -2.5505399453368632e-01  -2.4079168520876693e-01  -7.6479150075940416e-02
   5.4179512738214131e-01   1.0847121980095328e-01   0.0000000000000000e+00  -4.9501410595923884e-01   0.0000000000000000e+00   0.0000000000000000e+00   0.0000000000000000e+00  -5.3370362903458235e-01  -2.8389716209093879e-01  -2.9019977090491667e-01
   0.0000000000000000e+00   0.0000000000000000e+00   6.8289365274204117e-01   0.0000000000000000e+00  -7.0804631086134007e-01   6.5226407318987600e-02  -7.8947779047042629e-02   0.0000000000000000e+00   0.0000000000000000e+00   0.0000000000000000e+00
   4.4207727711456146e-01   8.1385342470307709e-02   0.0000000000000000e+00  -9.2397482128533007e-02   0.0000000000000000e+00   0.0000000000000000e+00   0.0000000000000000e+00   1.9550309332112173e-01  -1.9491368429853051e-01   8.4450814594136325e-01
   0.0000000000000000e+00   0.0000000000000000e+00   2.6764484667648203e-01   0.0000000000000000e+00   4.3778238417916426e-01  -1.4100800200680469e-01  -8.7589159211999834e-01   0.0000000000000000e+00   0.0000000000000000e+00   0.0000000000000000e+00
   0.0000000000000000e+00   0.0000000000000000e+00  -2.9033064648576956e-01   0.0000000000000000e+00  -1.7898495617387084e-01  -1.0089495555360659e+00   3.4942562979861624e-01   0.0000000000000000e+00   0.0000000000000000e+00   0.0000000000000000e+00
   0.0000000000000000e+00   0.0000000000000000e+00  -4.7219919433884888e-01   0.0000000000000000e+00  -4.7561797582550835e-01  -2.8041355304094762e-01  -8.6394175582800881e-01   0.0000000000000000e+00   0.0000000000000000e+00   0.0000000000000000e+00
   6.4030748663513348e-01  -1.3487400947910194e-01   0.0000000000000000e+00   9.4763351882454938e-02   0.0000000000000000e+00   0.0000000000000000e+00   0.0000000000000000e+00   5.7247792222345883e-01   3.1005834782207514e-01  -3.7278422817843021e-01
   6.6743829121543141e-02  -8.7499335987046523e-01   0.0000000000000000e+00   2.2030345004211840e-01   0.0000000000000000e+00   0.0000000000000000e+00   0.0000000000000000e+00  -9.2764388851208079e-02  -4.1568267274977916e-01  -9.7728859106899213e-04
  -1.7578870749555958e-01   2.5087496216579797e-01   0.0000000000000000e+00  -1.3540939478052333e-01   0.0000000000000000e+00   0.0000000000000000e+00   0.0000000000000000e+00   5.2492878893938877e-01  -7.4464901657468874e-01  -2.4035804154947360e-01
  -4.4914314603737976e-01   0.0000000000000000e+00   0.0000000000000000e+00   0.0000000000000000e+00   0.0000000000000000e+00  -6.0609288143910078e-01   0.0000000000000000e+00   0.0000000000000000e+00  -8.7834968107963352e-01  -7.1037227320598872e-01
   0.0000000000000000e+00  -3.0942270575931013e-01   3.2656021945397973e-01  -6.3074287010344721e-01   3.9544127834423903e-01   0.0000000000000000e+00   4.5883036679610700e-01   1.8132935209624973e-01   0.0000000000000000e+00   0.0000000000000000e+00
   0.0000000000000000e+00   3.8118817104290520e-01  -4.1993373403406309e-01  -4.8532409898103535e-02   6.5512059839034587e-01   0.0000000000000000e+00  -2.4597258781019446e-01   4.3163680343233757e-01   0.0000000000000000e+00   0.0000000000000000e+00
   0.0000000000000000e+00  -3.2076197428692088e-01   7.4920050675400529e-02  -1.4827627261891863e-01   4.0416200629080606e-01   0.0000000000000000e+00  -5.8237880944653264e-01  -6.0580597868890518e-01   0.0000000000000000e+00   0.0000000000000000e+00
   0.0000000000000000e+00   6.5186622214365109e-02  -6.3893375000996622e-01  -6.7641903033516415e-02   1.0206808493392611e-01   0.0000000000000000e+00   5.3084020849290270e-01  -5.3919358251153215e-01   0.0000000000000000e+00   0.0000000000000000e+00
  -6.1574868686472037e-02   0.0000000000000000e+00   0.0000000000000000e+00   0.0000000000000000e+00   0.0000000000000000e+00   6.7053454575667049e-01   0.0000000000000000e+00   0.0000000000000000e+00  -5.2425498474794596e-01   1.3291609963800126e+00
   0.0000000000000000e+00  -6.5674748574535269e-01  -5.4636435613710366e-01  -1.8942290311045407e-01  -2.8090753143710662e-01   0.0000000000000000e+00  -2.0530953588103720e-01   3.3649167500174226e-01   0.0000000000000000e+00   0.0000000000000000e+00
   0.0000000000000000e+00   4.6957253701696416e-01  -6.8196198854943671e-02  -7.3305233149659932e-01  -4.0220558727716771e-01   0.0000000000000000e+00  -2.5663937808308046e-01  -9.9257671787859728e-02   0.0000000000000000e+00   0.0000000000000000e+00
   3.7021252749028521e-01   0.0000000000000000e+00   0.0000000000000000e+00   0.0000000000000000e+00   0.0000000000000000e+00  -7.9040211317968678e-01   0.0000000000000000e+00   0.0000000000000000e+00  -1.1648876178413628e-01   3.4834026964700437e-01
  -9.6446480919679778e-01   0.0000000000000000e+00   0.0000000000000000e+00   0.0000000000000000e+00   0.0000000000000000e+00  -4.4996062989421903e-01   0.0000000000000000e+00   0.0000000000000000e+00  -1.6695313482877305e-01  -2.4170058000636266e-01
   8.2605198103557875e-02   5.6170567523406290e-01   0.0000000000000000e+00   4.1015832264863999e-01   0.0000000000000000e+00   0.0000000000000000e+00  -4.2084687234021045e-01   4.0325976935089930e-01  -4.1194991744469089e-01   0.0000000000000000e+00
   4.4483956379748379e-01  -4.1103497234541553e-01   0.0000000000000000e+00   9.2956933725338226e-02   0.0000000000000000e+00   0.0000000000000000e+00  -1.8737773794047999e-01  -4.4660727577284792e-01  -6.2446661000642190e-01   0.0000000000000000e+00
   0.0000000000000000e+00   0.0000000000000000e+00   8.2543407580240902e-01   0.0000000000000000e+00  -2.5933335231570676e-01   6.5715452904967842e-01   0.0000000000000000e+00   0.0000000000000000e+00   0.0000000000000000e+00  -4.4547917703968143e-01
   9.2652557884693038e-02   4.6365581930124883e-01   0.0000000000000000e+00  -8.2997282716898668e-01   0.0000000000000000e+00   0.0000000000000000e+00  -2.4198192088086379e-02  -1.2078321436283196e-01  -2.6909060469380930e-01   0.0000000000000000e+00
   0.0000000000000000e+00   0.0000000000000000e+00   2.8683025409911789e-01   0.0000000000000000e+00   1.2091062261939206e-02  -2.8154038589836178e-01   0.0000000000000000e+00   0.0000000000000000e+00   0.0000000000000000e+00  -1.3634969030115962e-01
   0.0000000000000000e+00   0.0000000000000000e+00   2.7773174001190826e-01   0.0000000000000000e+00  -5.4376903565820423e-01  -5.2552414305004413e-01   0.0000000000000000e+00   0.0000000000000000e+00   0.0000000000000000e+00   1.4186825850913193e-01
  -8.4725579452431021e-01  -2.5463986511065934e-01   0.0000000000000000e+00  -1.1013184980492324e-01   0.0000000000000000e+00   0.0000000000000000e+00  -2.7492254838281305e-01  -1.4131781242878533e-02  -3.5972909049666402e-01   0.0000000000000000e+00
   1.7328133286786618e-02   1.0559076141079843e-01   0.0000000000000000e+00  -9.1441263624998242e-03   0.0000000000000000e+00   0.0000000000000000e+00  -7.5310126608160821e-01  -4.3696447958337969e-01   4.7996587218599951e-01   0.0000000000000000e+00
  -2.6185301542265083e-01   4.7388753660341199e-01   0.0000000000000000e+00   3.4937318959411984e-01   0.0000000000000000e+00   0.0000000000000000e+00   3.8006317406770357e-01  -6.5741710589193425e-01  -9.0314494723138322e-02   0.0000000000000000e+00
   0.0000000000000000e+00   0.0000000000000000e+00  -5.1747017830930508e-01   0.0000000000000000e+00   6.2982770048727710e-01   1.2388067474849640e-01   0.0000000000000000e+00   0.0000000000000000e+00   0.0000000000000000e+00  -4.6082886775941390e-01
   2.4137545314850112e-01  -4.5480648957909220e-01   5.1972113861323987e-01   0.0000000000000000e+00   0.0000000000000000e+00   0.0000000000000000e+00  -5.3627639359637436e-01   0.0000000000000000e+00   1.1605744650499453e-01   4.0461980242526691e-01
  -2.0243316209894557e-01   4.6968148283518801e-01   2.8712543721544975e-01   0.0000000000000000e+00   0.0000000000000000e+00   0.0000000000000000e+00  -9.8903104152008287e-02   0.0000000000000000e+00  -7.2093514090784894e-01   3.5559780857237222e-01
   6.2123575563005906e-02   7.1493967240468970e-01   3.2965535469105112e-01   0.0000000000000000e+00   0.0000000000000000e+00   0.0000000000000000e+00  -1.2091780445730030e-01   0.0000000000000000e+00   6.0133216278281565e-01   1.0382093855672209e-02
   0.0000000000000000e+00   0.0000000000000000e+00   0.0000000000000000e+00  -4.4620898653001989e-01   3.2209795951405973e-01   7.5780088741879836e-01   0.0000000000000000e+00   9.4867817900135476e-01   0.0000000000000000e+00   0.0000000000000000e+00
   0.0000000000000000e+00   0.0000000000000000e+00   0.0000000000000000e+00  -1.3719514092738829e+00   4.5392405019894222e-01   3.0131141827370317e-01   0.0000000000000000e+00  -1.0822833517486614e-01   0.0000000000000000e+00   0.0000000000000000e+00
   0.0000000000000000e+00   0.0000000000000000e+00   0.0000000000000000e+00  -4.2940678369257573e-01  -9.2800195378036987e-01   6.2441997779076264e-01   0.0000000000000000e+00  -3.5683064716960722e-01   0.0000000000000000e+00   0.0000000000000000e+00
   7.5117415097469564e-01   4.9301524837593702e-02   1.1153221027154368e-01   0.0000000000000000e+00   0.0000000000000000e+00   0.0000000000000000e+00   5.8614144587190986e-01   0.0000000000000000e+00  -8.4074967797161809e-02   2.6502250064696792e-01
   0.0000000000000000e+00   0.0000000000000000e+00   0.0000000000000000e+00  -4.2278676577503993e-01  -9.0397332293471977e-01  -3.7226872139261402e-01   0.0000000000000000e+00   4.3411946286372705e-01   0.0000000000000000e+00   0.0000000000000000e+00
   5.1389190661319351e-01   1.3850795725308268e-01   3.5303628723851774e-02   0.0000000000000000e+00   0.0000000000000000e+00   0.0000000000000000e+00  -4.2079763928363467e-01   0.0000000000000000e+00  -3.1025455277295683e-01  -6.6494794318874384e-01
   2.6182412051632709e-01   1.9949068140297044e-01  -7.2463127753139556e-01   0.0000000000000000e+00   0.0000000000000000e+00   0.0000000000000000e+00  -4.0911152810706475e-01   0.0000000000000000e+00   4.3085194573339314e-02   4.4422126598230838e-01
   4.0704878640958181e-01   2.5091224752617047e-01  -7.3738373944269062e-02   0.0000000000000000e+00   0.0000000000000000e+00   0.0000000000000000e+00   0.0000000000000000e+00  -1.1702602942563436e+00   0.0000000000000000e+00   0.0000000000000000e+00
  -3.9594022917459237e-01  -1.0125843128002903e+00   1.7042834276854174e-01   0.0000000000000000e+00   0.0000000000000000e+00   0.0000000000000000e+00   0.0000000000000000e+00  -1.7691751784138998e-01   0.0000000000000000e+00   0.0000000000000000e+00
  -9.1911229338259737e-01   6.8021414895759025e-01   1.5087373979558447e-01   0.0000000000000000e+00   0.0000000000000000e+00   0.0000000000000000e+00   0.0000000000000000e+00  -4.4956985592226850e-01   0.0000000000000000e+00   0.0000000000000000e+00
   0.0000000000000000e+00   0.0000000000000000e+00   0.0000000000000000e+00  -4.2206271846895094e-01  -3.6573812430297870e-01  -6.9805219041175748e-01  -4.0402837764781313e-01   0.0000000000000000e+00   1.7230461019237114e-01   8.8848280416786080e-02
   0.0000000000000000e+00   0.0000000000000000e+00   0.0000000000000000e+00  -8.4988808024671209e-03   9.8160663429620196e-02   4.2041146320747913e-01  -7.7460780479644198e-01   0.0000000000000000e+00   2.6837277278999860e-01  -3.7617184684310445e-01
   0.0000000000000000e+00   0.0000000000000000e+00   0.0000000000000000e+00  -5.6649941403253146e-01  -2.0652150063642299e-01   2.9165379647753226e-01  -6.1505455893727357e-02   0.0000000000000000e+00  -7.3169148994701438e-01  -1.1049881949752849e-01
   0.0000000000000000e+00   0.0000000000000000e+00   0.0000000000000000e+00   5.6704028568620801e-01   1.1871770273395299e-01  -2.5203663664013987e-01  -4.5232886827369079e-01   0.0000000000000000e+00  -5.7399456353379086e-01   2.5841399191506603e-01
  -3.5086388019491133e-01   1.8705572525988107e-01  -6.9578075251403226e-01   0.0000000000000000e+00   0.0000000000000000e+00   0.0000000000000000e+00   0.0000000000000000e+00  -1.7841444520523470e-02   0.0000000000000000e+00   0.0000000000000000e+00
   0.0000000000000000e+00   0.0000000000000000e+00   0.0000000000000000e+00  -2.9431189225969301e-01   8.4509843749564217e-01  -3.3794573827988750e-01   2.1477859002568243e-02   0.0000000000000000e+00  -1.0631246695805380e-01  -2.7058858057456880e-01
   0.0000000000000000e+00   0.0000000000000000e+00   0.0000000000000000e+00  -3.0449149263636632e-01   2.9268364553089571e-01   2.7052840116136423e-01  -1.6702752527030543e-01   0.0000000000000000e+00   1.4880403245053217e-01   8.3570016420032656e-01
