# Supplementary material for: An improved golden jackal optimization for multilevel thresholding image segmentation
Source: PLoS One. 2023 May 5;18(5):e0285211. doi: 10.1371/journal.pone.0285211 (PMC10162520; doi:10.1371/journal.pone.0285211)
Supplement: S1 File — (ZIP) [file pone.0285211.s002.zip › CEC/CEC22/input_data/M_11_D2.txt]

   2.8015890254031084e+00  -8.2685755184355481e-01
  -9.0680497473620258e-01  -8.0318756183958684e-01
  -2.2011711494330716e-01  -9.7547345207803327e-01
  -9.7547345207803282e-01   2.2011711494330660e-01
   8.5117653142629923e-01   5.2487952174674701e-01
  -5.2487952174674735e-01   8.5117653142629934e-01
  -5.7494321127682058e-01  -8.1819331689197805e-01
  -8.1819331689197827e-01   5.7494321127682091e-01
  -9.9914016246216775e-01  -4.1460050109383639e-02
  -4.1460050109383806e-02   9.9914016246216775e-01
   9.0126678006546734e-01   4.3326457407734653e-01
   4.3326457407734664e-01  -9.0126678006546723e-01
  -9.4390330174126003e-01   3.3022198134277431e-01
  -3.3022198134277425e-01  -9.4390330174126003e-01
  -7.1588456894670449e-01   6.9821865052717669e-01
   6.9821865052717647e-01   7.1588456894670427e-01
