# Supplementary material for: An improved golden jackal optimization for multilevel thresholding image segmentation
Source: PLoS One. 2023 May 5;18(5):e0285211. doi: 10.1371/journal.pone.0285211 (PMC10162520; doi:10.1371/journal.pone.0285211)
Supplement: S1 File — (ZIP) [file pone.0285211.s002.zip › CEC/CEC22/input_data/M_11_D20.txt]

   3.1025419165345108e-01   0.0000000000000000e+00   0.0000000000000000e+00   0.0000000000000000e+00   0.0000000000000000e+00   0.0000000000000000e+00   0.0000000000000000e+00  -4.1824821442570198e-01   0.0000000000000000e+00   1.0842648854346431e+00   0.0000000000000000e+00   0.0000000000000000e+00   0.0000000000000000e+00  -6.1902900268499472e-01   0.0000000000000000e+00   0.0000000000000000e+00   0.0000000000000000e+00  -8.9399350223535778e-01   0.0000000000000000e+00  -1.9800654199053269e-01
   0.0000000000000000e+00   1.1217381702655987e-02   0.0000000000000000e+00   2.6844368247968131e-01  -2.4919754083660782e-02   8.1804210433496760e-01  -4.4827775685407484e-01   0.0000000000000000e+00   0.0000000000000000e+00   0.0000000000000000e+00   0.0000000000000000e+00   1.7199270038653314e-01   0.0000000000000000e+00   0.0000000000000000e+00  -1.5121036020341333e-01   0.0000000000000000e+00   0.0000000000000000e+00   0.0000000000000000e+00   6.7817931013072291e-02   0.0000000000000000e+00
   0.0000000000000000e+00   0.0000000000000000e+00   3.0713324820283064e-02   0.0000000000000000e+00   0.0000000000000000e+00   0.0000000000000000e+00   0.0000000000000000e+00   0.0000000000000000e+00  -1.0467130005755436e-01   0.0000000000000000e+00  -5.5266826724986540e-01   0.0000000000000000e+00  -6.7408088087478568e-01   0.0000000000000000e+00   0.0000000000000000e+00   3.1029356046199918e-01  -3.6330602716259108e-01   0.0000000000000000e+00   0.0000000000000000e+00   0.0000000000000000e+00
   0.0000000000000000e+00   1.9977264277980109e-01   0.0000000000000000e+00   3.3390608375912800e-01   4.1359631141985667e-02   1.7611448844464656e-01   6.8651451673887687e-01   0.0000000000000000e+00   0.0000000000000000e+00   0.0000000000000000e+00   0.0000000000000000e+00   5.1744280368611817e-01   0.0000000000000000e+00   0.0000000000000000e+00  -1.7189300491089160e-02   0.0000000000000000e+00   0.0000000000000000e+00   0.0000000000000000e+00  -2.7663329059597813e-01   0.0000000000000000e+00
   0.0000000000000000e+00  -9.5106445730160860e-02   0.0000000000000000e+00  -7.4053768829115829e-01   1.2876076278380905e-01   3.7192516453196778e-01   3.0182776615752099e-01   0.0000000000000000e+00   0.0000000000000000e+00   0.0000000000000000e+00   0.0000000000000000e+00   1.8270006590173699e-01   0.0000000000000000e+00   0.0000000000000000e+00   1.5031982666773694e-01   0.0000000000000000e+00   0.0000000000000000e+00   0.0000000000000000e+00   3.7493422004747445e-01   0.0000000000000000e+00
   0.0000000000000000e+00   6.7343343390465799e-02   0.0000000000000000e+00   8.2306839840249446e-02   8.0545549910215744e-02  -1.6406330003889219e-01  -3.3547145165179043e-01   0.0000000000000000e+00   0.0000000000000000e+00   0.0000000000000000e+00   0.0000000000000000e+00   4.6388434808279028e-01   0.0000000000000000e+00   0.0000000000000000e+00   7.9109248025577916e-01   0.0000000000000000e+00   0.0000000000000000e+00   0.0000000000000000e+00   4.1581373230321905e-02   0.0000000000000000e+00
   0.0000000000000000e+00  -4.5925670405273544e-01   0.0000000000000000e+00  -1.7261889778133765e-01   5.5883725396708173e-01  -1.4172728717302735e-01  -2.1712880837121987e-01   0.0000000000000000e+00   0.0000000000000000e+00   0.0000000000000000e+00   0.0000000000000000e+00   3.6394241465920119e-01   0.0000000000000000e+00   0.0000000000000000e+00  -3.1447336160799405e-01   0.0000000000000000e+00   0.0000000000000000e+00   0.0000000000000000e+00  -3.8523732917095749e-01   0.0000000000000000e+00
  -2.7117311292677820e-01   0.0000000000000000e+00   0.0000000000000000e+00   0.0000000000000000e+00   0.0000000000000000e+00   0.0000000000000000e+00   0.0000000000000000e+00  -5.8896936669665245e-01   0.0000000000000000e+00  -4.9824959829601362e-02   0.0000000000000000e+00   0.0000000000000000e+00   0.0000000000000000e+00   8.7695580806619270e-03   0.0000000000000000e+00   0.0000000000000000e+00   0.0000000000000000e+00   6.2152817333794375e-01   0.0000000000000000e+00  -1.3302955554926985e+00
   0.0000000000000000e+00   0.0000000000000000e+00  -2.7886378093420594e-01   0.0000000000000000e+00   0.0000000000000000e+00   0.0000000000000000e+00   0.0000000000000000e+00   0.0000000000000000e+00  -5.1341034154628507e-01   0.0000000000000000e+00   4.1748938480040143e-01   0.0000000000000000e+00  -1.5863951910405108e-01   0.0000000000000000e+00   0.0000000000000000e+00   6.0672030816220635e-01   3.0178037891384440e-01   0.0000000000000000e+00   0.0000000000000000e+00   0.0000000000000000e+00
   3.7977958854389265e-01   0.0000000000000000e+00   0.0000000000000000e+00   0.0000000000000000e+00   0.0000000000000000e+00   0.0000000000000000e+00   0.0000000000000000e+00   1.1441699135670993e+00   0.0000000000000000e+00   7.3348308188830802e-01   0.0000000000000000e+00   0.0000000000000000e+00   0.0000000000000000e+00  -9.4576587807948295e-02   0.0000000000000000e+00   0.0000000000000000e+00   0.0000000000000000e+00   7.2884154027876047e-01   0.0000000000000000e+00  -6.2810790247426126e-02
   0.0000000000000000e+00   0.0000000000000000e+00   8.8854632008120338e-01   0.0000000000000000e+00   0.0000000000000000e+00   0.0000000000000000e+00   0.0000000000000000e+00   0.0000000000000000e+00  -1.9425275916221847e-03   0.0000000000000000e+00  -1.2447522110355574e-02   0.0000000000000000e+00  -8.1836893339495412e-02   0.0000000000000000e+00   0.0000000000000000e+00   1.9043641079259882e-01   4.0910074453976747e-01   0.0000000000000000e+00   0.0000000000000000e+00   0.0000000000000000e+00
   0.0000000000000000e+00   3.9575909951402743e-01   0.0000000000000000e+00   2.2821674419631741e-01   6.0823289545911630e-01  -1.6682982274241723e-01  -1.6320654464757445e-02   0.0000000000000000e+00   0.0000000000000000e+00   0.0000000000000000e+00   0.0000000000000000e+00   3.7229269596771253e-02   0.0000000000000000e+00   0.0000000000000000e+00  -2.1363930114085583e-01   0.0000000000000000e+00   0.0000000000000000e+00   0.0000000000000000e+00   5.8840315658280740e-01   0.0000000000000000e+00
   0.0000000000000000e+00   0.0000000000000000e+00   2.9789333268037210e-01   0.0000000000000000e+00   0.0000000000000000e+00   0.0000000000000000e+00   0.0000000000000000e+00   0.0000000000000000e+00  -4.0943920442326182e-01   0.0000000000000000e+00   2.7007062074297296e-02   0.0000000000000000e+00   5.1314848327626550e-01   0.0000000000000000e+00   0.0000000000000000e+00   2.3079732497212041e-01  -6.5291725947544377e-01   0.0000000000000000e+00   0.0000000000000000e+00   0.0000000000000000e+00
   2.5698460543259904e-01   0.0000000000000000e+00   0.0000000000000000e+00   0.0000000000000000e+00   0.0000000000000000e+00   0.0000000000000000e+00   0.0000000000000000e+00  -9.0100642236572714e-01   0.0000000000000000e+00   5.9188721490843133e-01   0.0000000000000000e+00   0.0000000000000000e+00   0.0000000000000000e+00   2.1900125629697290e-01   0.0000000000000000e+00   0.0000000000000000e+00   0.0000000000000000e+00   1.8073907522782828e-01   0.0000000000000000e+00   5.5234264798115051e-01
   0.0000000000000000e+00  -7.6037643664413546e-01   0.0000000000000000e+00   4.1118302397602002e-01  -3.7797452007114429e-02  -1.3952513673876774e-02   2.2336415102809243e-01   0.0000000000000000e+00   0.0000000000000000e+00   0.0000000000000000e+00   0.0000000000000000e+00  -2.4469986130169846e-02   0.0000000000000000e+00   0.0000000000000000e+00   1.0913727360954580e-01   0.0000000000000000e+00   0.0000000000000000e+00   0.0000000000000000e+00   4.3443251109650599e-01   0.0000000000000000e+00
   0.0000000000000000e+00   0.0000000000000000e+00  -1.8830419012440261e-01   0.0000000000000000e+00   0.0000000000000000e+00   0.0000000000000000e+00   0.0000000000000000e+00   0.0000000000000000e+00  -2.4052370187523556e-01   0.0000000000000000e+00  -7.2063082343793772e-01   0.0000000000000000e+00   4.4305840913800132e-01   0.0000000000000000e+00   0.0000000000000000e+00   1.1138911367827015e-01   4.2269706478169339e-01   0.0000000000000000e+00   0.0000000000000000e+00   0.0000000000000000e+00
   0.0000000000000000e+00   0.0000000000000000e+00  -8.7052942270139044e-02   0.0000000000000000e+00   0.0000000000000000e+00   0.0000000000000000e+00   0.0000000000000000e+00   0.0000000000000000e+00   7.0707697844126094e-01   0.0000000000000000e+00  -8.2032954720044834e-03   0.0000000000000000e+00   2.3265655397907889e-01   0.0000000000000000e+00   0.0000000000000000e+00   6.5853428732564001e-01  -6.7824464988495814e-02   0.0000000000000000e+00   0.0000000000000000e+00   0.0000000000000000e+00
   1.4276553292573271e+00   0.0000000000000000e+00   0.0000000000000000e+00   0.0000000000000000e+00   0.0000000000000000e+00   0.0000000000000000e+00   0.0000000000000000e+00  -5.9338163980719716e-01   0.0000000000000000e+00  -6.4293070209905501e-01   0.0000000000000000e+00   0.0000000000000000e+00   0.0000000000000000e+00  -4.2366483863522583e-02   0.0000000000000000e+00   0.0000000000000000e+00   0.0000000000000000e+00   1.8368907221186304e-01   0.0000000000000000e+00   1.3270352831577745e-01
   0.0000000000000000e+00  -2.5891874341413157e-02   0.0000000000000000e+00   1.0160013529722492e-01   5.3937601745621000e-01   2.9399357431720097e-01   1.6370995256337453e-01   0.0000000000000000e+00   0.0000000000000000e+00   0.0000000000000000e+00   0.0000000000000000e+00  -5.6538886929848020e-01   0.0000000000000000e+00   0.0000000000000000e+00   4.1469314157001885e-01   0.0000000000000000e+00   0.0000000000000000e+00   0.0000000000000000e+00  -3.0530704158898797e-01   0.0000000000000000e+00
  -2.8121146465824426e-01   0.0000000000000000e+00   0.0000000000000000e+00   0.0000000000000000e+00   0.0000000000000000e+00   0.0000000000000000e+00   0.0000000000000000e+00  -2.0223756278545604e-01   0.0000000000000000e+00   9.1024307415296934e-02   0.0000000000000000e+00   0.0000000000000000e+00   0.0000000000000000e+00  -1.5191681486169313e+00   0.0000000000000000e+00   0.0000000000000000e+00   0.0000000000000000e+00   6.6449253554544518e-01   0.0000000000000000e+00   7.9357478509302926e-01
   3.3113687358872423e-01   0.0000000000000000e+00   2.7057916584348407e-01   0.0000000000000000e+00  -3.1257816460307664e-01   0.0000000000000000e+00  -4.4221156672055190e-01   0.0000000000000000e+00   0.0000000000000000e+00   0.0000000000000000e+00   0.0000000000000000e+00   0.0000000000000000e+00   0.0000000000000000e+00   0.0000000000000000e+00   3.1616387932946444e-01   0.0000000000000000e+00   0.0000000000000000e+00   0.0000000000000000e+00   0.0000000000000000e+00  -6.5109101409908776e-01
   0.0000000000000000e+00  -2.8337225839733882e-01   0.0000000000000000e+00   2.7815066538472547e-02   0.0000000000000000e+00   0.0000000000000000e+00   0.0000000000000000e+00   0.0000000000000000e+00  -4.0038229430450323e-01   0.0000000000000000e+00   0.0000000000000000e+00   4.9245292451795403e-01   8.8364585880559815e-02   0.0000000000000000e+00   0.0000000000000000e+00  -6.4843552662157766e-01   0.0000000000000000e+00   2.7014442020223373e-01   1.2188388242988715e-01   0.0000000000000000e+00
  -5.2460737193598506e-01   0.0000000000000000e+00  -2.9313966966707994e-01   0.0000000000000000e+00  -2.1960171650524610e-01   0.0000000000000000e+00  -2.6840929626733179e-01   0.0000000000000000e+00   0.0000000000000000e+00   0.0000000000000000e+00   0.0000000000000000e+00   0.0000000000000000e+00   0.0000000000000000e+00   0.0000000000000000e+00   6.8227716874138089e-01   0.0000000000000000e+00   0.0000000000000000e+00   0.0000000000000000e+00   0.0000000000000000e+00   2.3040321216808196e-01
   0.0000000000000000e+00   5.2259771649107480e-02   0.0000000000000000e+00   4.8962795877843485e-01   0.0000000000000000e+00   0.0000000000000000e+00   0.0000000000000000e+00   0.0000000000000000e+00   1.0472372502822418e-01   0.0000000000000000e+00   0.0000000000000000e+00  -2.9872099896339632e-01  -3.0576150066577945e-01   0.0000000000000000e+00   0.0000000000000000e+00  -1.1482568111928959e-01   0.0000000000000000e+00   6.7127091926023430e-01  -3.1631061484843032e-01   0.0000000000000000e+00
   6.0941588648856615e-01   0.0000000000000000e+00  -7.0364201435204288e-01   0.0000000000000000e+00  -3.2617983775621656e-01   0.0000000000000000e+00   4.8632718760805493e-02   0.0000000000000000e+00   0.0000000000000000e+00   0.0000000000000000e+00   0.0000000000000000e+00   0.0000000000000000e+00   0.0000000000000000e+00   0.0000000000000000e+00   2.8150274915106716e-02   0.0000000000000000e+00   0.0000000000000000e+00   0.0000000000000000e+00   0.0000000000000000e+00   1.5475570123074717e-01
   0.0000000000000000e+00   0.0000000000000000e+00   0.0000000000000000e+00   0.0000000000000000e+00   0.0000000000000000e+00  -7.3095569198922994e-01   0.0000000000000000e+00   3.2952716750945621e-01   0.0000000000000000e+00   4.5404693885823344e-01  -3.8516464669822859e-01   0.0000000000000000e+00   0.0000000000000000e+00   7.0213129326688251e-01   0.0000000000000000e+00   0.0000000000000000e+00   9.3797630841847945e-01   0.0000000000000000e+00   0.0000000000000000e+00   0.0000000000000000e+00
   3.1718664508470790e-01   0.0000000000000000e+00   5.5462776283408266e-01   0.0000000000000000e+00  -2.9575623903664050e-01   0.0000000000000000e+00   3.8330047793555633e-01   0.0000000000000000e+00   0.0000000000000000e+00   0.0000000000000000e+00   0.0000000000000000e+00   0.0000000000000000e+00   0.0000000000000000e+00   0.0000000000000000e+00   3.8267872136839953e-01   0.0000000000000000e+00   0.0000000000000000e+00   0.0000000000000000e+00   0.0000000000000000e+00   4.5928930291342535e-01
   0.0000000000000000e+00   0.0000000000000000e+00   0.0000000000000000e+00   0.0000000000000000e+00   0.0000000000000000e+00  -9.7747000171954046e-01   0.0000000000000000e+00  -2.5864219114503217e-01   0.0000000000000000e+00  -9.0237392035008823e-01   9.2401474402877035e-02   0.0000000000000000e+00   0.0000000000000000e+00  -1.8266727938556859e-01   0.0000000000000000e+00   0.0000000000000000e+00  -2.8538399940262515e-01   0.0000000000000000e+00   0.0000000000000000e+00   0.0000000000000000e+00
   0.0000000000000000e+00  -3.6110848103415016e-01   0.0000000000000000e+00  -6.4139498429444525e-02   0.0000000000000000e+00   0.0000000000000000e+00   0.0000000000000000e+00   0.0000000000000000e+00  -5.5735603063264672e-01   0.0000000000000000e+00   0.0000000000000000e+00  -3.0831465899920030e-02  -1.9435386034479518e-01   0.0000000000000000e+00   0.0000000000000000e+00   2.4374047450718864e-01   0.0000000000000000e+00  -2.0251628073243894e-01  -6.4474396436779147e-01   0.0000000000000000e+00
   0.0000000000000000e+00   0.0000000000000000e+00   0.0000000000000000e+00   0.0000000000000000e+00   0.0000000000000000e+00  -5.0528389150013642e-01   0.0000000000000000e+00   4.7956526420255058e-01   0.0000000000000000e+00   8.3607469526506539e-01  -6.7252305137576096e-01   0.0000000000000000e+00   0.0000000000000000e+00  -1.1183920734896882e+00   0.0000000000000000e+00   0.0000000000000000e+00  -3.7819587936499288e-01   0.0000000000000000e+00   0.0000000000000000e+00   0.0000000000000000e+00
   0.0000000000000000e+00   0.0000000000000000e+00   0.0000000000000000e+00   0.0000000000000000e+00   0.0000000000000000e+00  -6.5955460712648639e-01   0.0000000000000000e+00   1.1020493065348971e+00   0.0000000000000000e+00   2.7356395780336779e-01   4.8478768533195160e-01   0.0000000000000000e+00   0.0000000000000000e+00  -3.2488767520000800e-01   0.0000000000000000e+00   0.0000000000000000e+00   1.1129071827039114e-01   0.0000000000000000e+00   0.0000000000000000e+00   0.0000000000000000e+00
   0.0000000000000000e+00  -1.2504347656181689e-01   0.0000000000000000e+00   5.1667103859272923e-01   0.0000000000000000e+00   0.0000000000000000e+00   0.0000000000000000e+00   0.0000000000000000e+00  -3.4896447148368570e-01   0.0000000000000000e+00   0.0000000000000000e+00  -4.7525844774414816e-01   5.3426348053863726e-01   0.0000000000000000e+00   0.0000000000000000e+00  -2.7314198796059615e-02   0.0000000000000000e+00  -1.7823236775380435e-01   2.2763581293487944e-01   0.0000000000000000e+00
   0.0000000000000000e+00  -2.4429734987179802e-01   0.0000000000000000e+00   2.3940653486271959e-01   0.0000000000000000e+00   0.0000000000000000e+00   0.0000000000000000e+00   0.0000000000000000e+00   4.4139797460239460e-01   0.0000000000000000e+00   0.0000000000000000e+00  -9.3903631758124939e-02  -1.9829325880090665e-01   0.0000000000000000e+00   0.0000000000000000e+00  -5.2830004496217864e-01   0.0000000000000000e+00  -5.5515527560713962e-01  -2.2964040986468059e-01   0.0000000000000000e+00
   0.0000000000000000e+00   0.0000000000000000e+00   0.0000000000000000e+00   0.0000000000000000e+00   0.0000000000000000e+00   2.2869446462846257e-01   0.0000000000000000e+00   9.4702590072043502e-01   0.0000000000000000e+00  -5.0029582878687207e-01  -6.4594453291604392e-01   0.0000000000000000e+00   0.0000000000000000e+00   4.3448474320913422e-01   0.0000000000000000e+00   0.0000000000000000e+00  -1.6869886488441208e-01   0.0000000000000000e+00   0.0000000000000000e+00   0.0000000000000000e+00
   7.2310185591752424e-02   0.0000000000000000e+00  -1.8527723563703308e-01   0.0000000000000000e+00   4.6596450995969618e-01   0.0000000000000000e+00   5.7386408088535001e-01   0.0000000000000000e+00   0.0000000000000000e+00   0.0000000000000000e+00   0.0000000000000000e+00   0.0000000000000000e+00   0.0000000000000000e+00   0.0000000000000000e+00   4.9182868850681960e-01   0.0000000000000000e+00   0.0000000000000000e+00   0.0000000000000000e+00   0.0000000000000000e+00  -4.1485565719136303e-01
   0.0000000000000000e+00  -8.2801321502042735e-01   0.0000000000000000e+00  -1.5165423172959580e-01   0.0000000000000000e+00   0.0000000000000000e+00   0.0000000000000000e+00   0.0000000000000000e+00   3.4973312059147271e-01   0.0000000000000000e+00   0.0000000000000000e+00  -8.0987717412937615e-02   1.4637618493097621e-01   0.0000000000000000e+00   0.0000000000000000e+00   2.3230208551570158e-01   0.0000000000000000e+00   2.5825364306294907e-01   1.4296032013973842e-01   0.0000000000000000e+00
   0.0000000000000000e+00   0.0000000000000000e+00   0.0000000000000000e+00   0.0000000000000000e+00   0.0000000000000000e+00   4.9090595747516158e-01   0.0000000000000000e+00  -2.1430178926892529e-01   0.0000000000000000e+00  -5.0974950929455154e-01  -3.7176367664397136e-02   0.0000000000000000e+00   0.0000000000000000e+00  -1.3565865307441540e+00   0.0000000000000000e+00   0.0000000000000000e+00   7.8925317502697534e-01   0.0000000000000000e+00   0.0000000000000000e+00   0.0000000000000000e+00
   0.0000000000000000e+00  -7.0869874253048998e-02   0.0000000000000000e+00   6.3869791337768966e-01   0.0000000000000000e+00   0.0000000000000000e+00   0.0000000000000000e+00   0.0000000000000000e+00   7.5397906931392825e-02   0.0000000000000000e+00   0.0000000000000000e+00   5.9948390398078077e-01  -1.2684248583083227e-01   0.0000000000000000e+00   0.0000000000000000e+00   4.1607574285610305e-01   0.0000000000000000e+00  -1.3524635794158554e-01   1.2032050335334647e-01   0.0000000000000000e+00
   0.0000000000000000e+00   1.4361147187124748e-01   0.0000000000000000e+00   1.3357663986264208e-02   0.0000000000000000e+00   0.0000000000000000e+00   0.0000000000000000e+00   0.0000000000000000e+00   2.7106224486605623e-01   0.0000000000000000e+00   0.0000000000000000e+00   2.5821862231285486e-01   7.0615543245946200e-01   0.0000000000000000e+00   0.0000000000000000e+00  -2.5934853741072014e-03   0.0000000000000000e+00   1.0224393764965212e-01  -5.7439505282891112e-01   0.0000000000000000e+00
  -3.7136454165045540e-01   0.0000000000000000e+00  -6.1679456595200327e-02   0.0000000000000000e+00  -6.6564405885696210e-01   0.0000000000000000e+00   5.0378666009110407e-01   0.0000000000000000e+00   0.0000000000000000e+00   0.0000000000000000e+00   0.0000000000000000e+00   0.0000000000000000e+00   0.0000000000000000e+00   0.0000000000000000e+00  -2.1309004157233899e-01   0.0000000000000000e+00   0.0000000000000000e+00   0.0000000000000000e+00   0.0000000000000000e+00  -3.4057839632638759e-01
  -3.1390417885646471e-01   0.0000000000000000e+00   5.9778632442912116e-01   0.0000000000000000e+00   2.0902880065462151e-01   8.1107853383237921e-02   0.0000000000000000e+00   0.0000000000000000e+00   5.8068318436351840e-01   0.0000000000000000e+00   0.0000000000000000e+00   3.9579185544408146e-01   0.0000000000000000e+00   0.0000000000000000e+00   0.0000000000000000e+00   0.0000000000000000e+00   0.0000000000000000e+00   0.0000000000000000e+00   0.0000000000000000e+00   0.0000000000000000e+00
   0.0000000000000000e+00   3.6282216570817022e-01   0.0000000000000000e+00   0.0000000000000000e+00   0.0000000000000000e+00   0.0000000000000000e+00  -1.1667296312344334e-01  -3.9405566250529322e-01   0.0000000000000000e+00   0.0000000000000000e+00   3.9498032227494102e-02   0.0000000000000000e+00   0.0000000000000000e+00   6.1067286708363436e-02   0.0000000000000000e+00   7.1976383791141940e-01   0.0000000000000000e+00   4.1053382990105269e-01  -8.7065002615134737e-02   0.0000000000000000e+00
  -3.3208998247594368e-01   0.0000000000000000e+00  -3.4892969576939672e-02   0.0000000000000000e+00   7.5388103820534147e-01  -3.3909069522127494e-02   0.0000000000000000e+00   0.0000000000000000e+00  -2.5661883673900328e-02   0.0000000000000000e+00   0.0000000000000000e+00  -5.6422845300296409e-01   0.0000000000000000e+00   0.0000000000000000e+00   0.0000000000000000e+00   0.0000000000000000e+00   0.0000000000000000e+00   0.0000000000000000e+00   0.0000000000000000e+00   0.0000000000000000e+00
   0.0000000000000000e+00   0.0000000000000000e+00   0.0000000000000000e+00  -1.8469075698270379e-01   0.0000000000000000e+00   0.0000000000000000e+00   0.0000000000000000e+00   0.0000000000000000e+00   0.0000000000000000e+00   1.1827678601605931e+00   0.0000000000000000e+00   0.0000000000000000e+00  -6.4883464041543304e-01   0.0000000000000000e+00   8.2989374888593037e-01   0.0000000000000000e+00  -1.0238478419284214e-01   0.0000000000000000e+00   0.0000000000000000e+00  -2.1437173339353022e-01
   2.2971628247969367e-01   0.0000000000000000e+00  -3.5092224728535959e-01   0.0000000000000000e+00   3.0635864341591734e-01  -7.4623420282937758e-01   0.0000000000000000e+00   0.0000000000000000e+00   2.5509157854419229e-01   0.0000000000000000e+00   0.0000000000000000e+00   3.2907626564627435e-01   0.0000000000000000e+00   0.0000000000000000e+00   0.0000000000000000e+00   0.0000000000000000e+00   0.0000000000000000e+00   0.0000000000000000e+00   0.0000000000000000e+00   0.0000000000000000e+00
  -1.4744113675262360e-01   0.0000000000000000e+00   4.9446019727793333e-01   0.0000000000000000e+00  -3.8079258746192624e-01  -6.4323512915281444e-01   0.0000000000000000e+00   0.0000000000000000e+00  -8.2224671359443988e-02   0.0000000000000000e+00   0.0000000000000000e+00  -4.1018886123175857e-01   0.0000000000000000e+00   0.0000000000000000e+00   0.0000000000000000e+00   0.0000000000000000e+00   0.0000000000000000e+00   0.0000000000000000e+00   0.0000000000000000e+00   0.0000000000000000e+00
   0.0000000000000000e+00  -2.4068449825209590e-02   0.0000000000000000e+00   0.0000000000000000e+00   0.0000000000000000e+00   0.0000000000000000e+00  -2.2121949842752864e-01  -4.5866839094213879e-01   0.0000000000000000e+00   0.0000000000000000e+00  -3.6341640548617443e-01   0.0000000000000000e+00   0.0000000000000000e+00   5.9953393177021697e-01   0.0000000000000000e+00  -2.9181584834939744e-01   0.0000000000000000e+00  -1.0712328053028322e-01  -3.8982258104070733e-01   0.0000000000000000e+00
   0.0000000000000000e+00   1.2874834287744469e-01   0.0000000000000000e+00   0.0000000000000000e+00   0.0000000000000000e+00   0.0000000000000000e+00   7.1467814740936109e-01  -2.3933068629104218e-01   0.0000000000000000e+00   0.0000000000000000e+00  -2.0110596864428712e-01   0.0000000000000000e+00   0.0000000000000000e+00  -3.6726141300981413e-01   0.0000000000000000e+00  -2.9250394510310362e-03   0.0000000000000000e+00  -1.5953571669906513e-01  -4.6324407773062637e-01   0.0000000000000000e+00
   1.6955387572161523e-01   0.0000000000000000e+00  -2.6456317495049408e-01   0.0000000000000000e+00  -2.6349346680490243e-01   1.2020907533524669e-01   0.0000000000000000e+00   0.0000000000000000e+00   7.6762415218804558e-01   0.0000000000000000e+00   0.0000000000000000e+00  -4.7763159634142338e-01   0.0000000000000000e+00   0.0000000000000000e+00   0.0000000000000000e+00   0.0000000000000000e+00   0.0000000000000000e+00   0.0000000000000000e+00   0.0000000000000000e+00   0.0000000000000000e+00
   0.0000000000000000e+00   0.0000000000000000e+00   0.0000000000000000e+00  -1.5931386206717155e-01   0.0000000000000000e+00   0.0000000000000000e+00   0.0000000000000000e+00   0.0000000000000000e+00   0.0000000000000000e+00  -2.6195950917711963e-01   0.0000000000000000e+00   0.0000000000000000e+00   6.0821179036001460e-01   0.0000000000000000e+00   8.3387751152261014e-01   0.0000000000000000e+00  -7.3767843050926052e-01   0.0000000000000000e+00   0.0000000000000000e+00  -6.2197786170172864e-01
   0.0000000000000000e+00  -2.7396590297894602e-01   0.0000000000000000e+00   0.0000000000000000e+00   0.0000000000000000e+00   0.0000000000000000e+00   6.0368587086594767e-02  -5.0182238395344403e-01   0.0000000000000000e+00   0.0000000000000000e+00  -2.7435147811113053e-01   0.0000000000000000e+00   0.0000000000000000e+00  -1.1044821862119990e-01   0.0000000000000000e+00   1.9984900414934703e-01   0.0000000000000000e+00  -3.9868755498032521e-01   6.1896177520695628e-01   0.0000000000000000e+00
  -8.2941149860618513e-01   0.0000000000000000e+00  -4.5144546417900711e-01   0.0000000000000000e+00  -2.8228163351672486e-01  -8.4879635261448649e-02   0.0000000000000000e+00   0.0000000000000000e+00   3.2696453584437721e-02   0.0000000000000000e+00   0.0000000000000000e+00   1.4253781137668009e-01   0.0000000000000000e+00   0.0000000000000000e+00   0.0000000000000000e+00   0.0000000000000000e+00   0.0000000000000000e+00   0.0000000000000000e+00   0.0000000000000000e+00   0.0000000000000000e+00
   0.0000000000000000e+00   0.0000000000000000e+00   0.0000000000000000e+00   1.6473130959420607e-01   0.0000000000000000e+00   0.0000000000000000e+00   0.0000000000000000e+00   0.0000000000000000e+00   0.0000000000000000e+00   7.9556904467705580e-01   0.0000000000000000e+00   0.0000000000000000e+00   9.0112711770982312e-01   0.0000000000000000e+00  -7.6175942240818415e-04   0.0000000000000000e+00  -2.3944418756073449e-01   0.0000000000000000e+00   0.0000000000000000e+00   6.0180921369726537e-01
   0.0000000000000000e+00  -5.8133010835337551e-01   0.0000000000000000e+00   0.0000000000000000e+00   0.0000000000000000e+00   0.0000000000000000e+00   1.6434105918130659e-01   4.0517507542183528e-01   0.0000000000000000e+00   0.0000000000000000e+00  -3.4998265402836715e-01   0.0000000000000000e+00   0.0000000000000000e+00   2.6011352231638363e-01   0.0000000000000000e+00   4.9382413898108579e-01   0.0000000000000000e+00   3.8686877190002633e-02  -1.8808142472404940e-01   0.0000000000000000e+00
   0.0000000000000000e+00   0.0000000000000000e+00   0.0000000000000000e+00   4.9470067088939074e-01   0.0000000000000000e+00   0.0000000000000000e+00   0.0000000000000000e+00   0.0000000000000000e+00   0.0000000000000000e+00   5.4497716113661610e-02   0.0000000000000000e+00   0.0000000000000000e+00   7.4246576671462922e-02   0.0000000000000000e+00  -6.3015853249689935e-01   0.0000000000000000e+00   4.6643418880220605e-01   0.0000000000000000e+00   0.0000000000000000e+00  -8.0776286627484384e-01
   0.0000000000000000e+00   3.6341030279601849e-01   0.0000000000000000e+00   0.0000000000000000e+00   0.0000000000000000e+00   0.0000000000000000e+00   5.1998663470226270e-01   1.5400725036968363e-01   0.0000000000000000e+00   0.0000000000000000e+00   2.0254375426891041e-01   0.0000000000000000e+00   0.0000000000000000e+00   6.3669812794620495e-01   0.0000000000000000e+00   6.4049933054165911e-02   0.0000000000000000e+00  -1.8933965654768278e-01   2.9575030075539688e-01   0.0000000000000000e+00
   0.0000000000000000e+00   0.0000000000000000e+00   0.0000000000000000e+00  -1.2079485313847342e+00   0.0000000000000000e+00   0.0000000000000000e+00   0.0000000000000000e+00   0.0000000000000000e+00   0.0000000000000000e+00  -4.0292717705724851e-01   0.0000000000000000e+00   0.0000000000000000e+00   9.7660992212227382e-01   0.0000000000000000e+00   1.7206632617610582e-01   0.0000000000000000e+00   2.1285074122111766e-01   0.0000000000000000e+00   0.0000000000000000e+00  -2.7928762003504615e-01
   0.0000000000000000e+00  -3.4650453680232607e-01   0.0000000000000000e+00   0.0000000000000000e+00   0.0000000000000000e+00   0.0000000000000000e+00  -5.5223593702369830e-02  -2.1842247613975752e-01   0.0000000000000000e+00   0.0000000000000000e+00   7.3382693674635269e-01   0.0000000000000000e+00   0.0000000000000000e+00   6.6733346168193861e-02   0.0000000000000000e+00   1.8964699360820456e-01   0.0000000000000000e+00  -3.9675947793353683e-01  -3.0469198297775324e-01   0.0000000000000000e+00
   0.0000000000000000e+00  -4.3135854799001117e-01   0.0000000000000000e+00   0.0000000000000000e+00   0.0000000000000000e+00   0.0000000000000000e+00   3.5013769176844961e-01  -2.9940792669577321e-01   0.0000000000000000e+00   0.0000000000000000e+00   2.2054993515964916e-01   0.0000000000000000e+00   0.0000000000000000e+00   1.1069420289617707e-01   0.0000000000000000e+00  -2.7000868805019074e-01   0.0000000000000000e+00   6.6394194214398661e-01   1.6452725821726705e-01   0.0000000000000000e+00
   0.0000000000000000e+00   0.0000000000000000e+00   0.0000000000000000e+00   7.0839349237661886e-01   0.0000000000000000e+00   0.0000000000000000e+00   0.0000000000000000e+00   0.0000000000000000e+00   0.0000000000000000e+00  -5.2004984319709457e-01   0.0000000000000000e+00   0.0000000000000000e+00   4.4318914761817602e-01   0.0000000000000000e+00   3.4776883797415675e-01   0.0000000000000000e+00   1.1097069213116086e+00   0.0000000000000000e+00   0.0000000000000000e+00   6.2191236051112930e-01
   9.3169684308109524e-01   0.0000000000000000e+00   0.0000000000000000e+00   0.0000000000000000e+00   0.0000000000000000e+00   6.3066375645012962e-01   0.0000000000000000e+00   0.0000000000000000e+00   0.0000000000000000e+00   1.5241314577140341e-01   0.0000000000000000e+00   0.0000000000000000e+00   0.0000000000000000e+00   0.0000000000000000e+00   0.0000000000000000e+00   0.0000000000000000e+00   0.0000000000000000e+00  -2.5975305055373044e-02   6.6121745032552715e-01   3.4524288002650277e-01
   0.0000000000000000e+00  -1.1751053124032181e-01  -8.0188329126355332e-02   2.3264856854000776e-01   6.3717942565709285e-01   0.0000000000000000e+00   2.8356282605891897e-01   0.0000000000000000e+00   6.3766469204515175e-01   0.0000000000000000e+00   4.2538786074230971e-02   0.0000000000000000e+00   0.0000000000000000e+00   0.0000000000000000e+00   1.7551195364104216e-01   0.0000000000000000e+00   0.0000000000000000e+00   0.0000000000000000e+00   0.0000000000000000e+00   0.0000000000000000e+00
   0.0000000000000000e+00  -4.0763387426293074e-01  -3.6603380062263929e-01  -2.2388421081031376e-01   3.1389161169509605e-01   0.0000000000000000e+00  -6.5606476142632408e-01   0.0000000000000000e+00   3.4374580153506196e-02   0.0000000000000000e+00  -8.8927786651594558e-03   0.0000000000000000e+00   0.0000000000000000e+00   0.0000000000000000e+00  -3.4571683955795374e-01   0.0000000000000000e+00   0.0000000000000000e+00   0.0000000000000000e+00   0.0000000000000000e+00   0.0000000000000000e+00
   0.0000000000000000e+00  -3.3746841483865775e-01  -3.0287469326029870e-01  -2.8067970407967324e-01  -5.5601950734803207e-01   0.0000000000000000e+00   1.6920933808693930e-01   0.0000000000000000e+00   4.2463524626478139e-01   0.0000000000000000e+00   4.3169562529512329e-01   0.0000000000000000e+00   0.0000000000000000e+00   0.0000000000000000e+00   1.0552343327358236e-01   0.0000000000000000e+00   0.0000000000000000e+00   0.0000000000000000e+00   0.0000000000000000e+00   0.0000000000000000e+00
   0.0000000000000000e+00   1.5907437154727286e-01   5.3802028934105117e-01  -6.2933031419576280e-01   2.8271353745997363e-01   0.0000000000000000e+00  -9.2940982844017112e-02   0.0000000000000000e+00   3.5248436062908950e-02   0.0000000000000000e+00   4.4005778645185478e-01   0.0000000000000000e+00   0.0000000000000000e+00   0.0000000000000000e+00   7.5594907179939066e-02   0.0000000000000000e+00   0.0000000000000000e+00   0.0000000000000000e+00   0.0000000000000000e+00   0.0000000000000000e+00
  -2.0943428781077200e-01   0.0000000000000000e+00   0.0000000000000000e+00   0.0000000000000000e+00   0.0000000000000000e+00   1.7677603359980160e-01   0.0000000000000000e+00   0.0000000000000000e+00   0.0000000000000000e+00   1.5626937897827835e+00   0.0000000000000000e+00   0.0000000000000000e+00   0.0000000000000000e+00   0.0000000000000000e+00   0.0000000000000000e+00   0.0000000000000000e+00   0.0000000000000000e+00   2.8544348603346634e-02  -1.2841937442527657e-01   2.6001893762249123e-01
   0.0000000000000000e+00  -7.5835921463156897e-01   2.0329141532003450e-01   6.7723911770489933e-02   1.3509390773138014e-01   0.0000000000000000e+00   2.0228670720141062e-01   0.0000000000000000e+00  -4.5773018969536283e-01   0.0000000000000000e+00   5.8892953511185758e-02   0.0000000000000000e+00   0.0000000000000000e+00   0.0000000000000000e+00   3.2683603146948498e-01   0.0000000000000000e+00   0.0000000000000000e+00   0.0000000000000000e+00   0.0000000000000000e+00   0.0000000000000000e+00
   0.0000000000000000e+00   0.0000000000000000e+00   0.0000000000000000e+00   0.0000000000000000e+00   0.0000000000000000e+00   0.0000000000000000e+00   0.0000000000000000e+00  -6.4437906433169900e-01   0.0000000000000000e+00   0.0000000000000000e+00   0.0000000000000000e+00  -1.6372937261038234e-01   7.3595905374141735e-01   7.5214061800286877e-03   0.0000000000000000e+00   1.2705542038190823e-01  -1.1529692636708062e-02   0.0000000000000000e+00   0.0000000000000000e+00   0.0000000000000000e+00
   0.0000000000000000e+00  -2.2528137470344523e-01   6.2142504598749859e-01   4.3929242628512216e-01  -2.6714574518574824e-01   0.0000000000000000e+00  -3.7896255938568113e-01   0.0000000000000000e+00   3.5473436276590753e-01   0.0000000000000000e+00   4.1600175934385031e-02   0.0000000000000000e+00   0.0000000000000000e+00   0.0000000000000000e+00  -1.6599658215755864e-01   0.0000000000000000e+00   0.0000000000000000e+00   0.0000000000000000e+00   0.0000000000000000e+00   0.0000000000000000e+00
  -4.1363124708788446e-01   0.0000000000000000e+00   0.0000000000000000e+00   0.0000000000000000e+00   0.0000000000000000e+00   5.4653630555131483e-01   0.0000000000000000e+00   0.0000000000000000e+00   0.0000000000000000e+00   3.2974311518943944e-01   0.0000000000000000e+00   0.0000000000000000e+00   0.0000000000000000e+00   0.0000000000000000e+00   0.0000000000000000e+00   0.0000000000000000e+00   0.0000000000000000e+00  -1.0403162170255742e+00   7.4752520847786985e-01  -5.7400045725399818e-01
   0.0000000000000000e+00   1.1140543792321678e-01  -1.3650727677057040e-01   4.1896585247807083e-01   1.2917846964646404e-01   0.0000000000000000e+00   9.5582473595815481e-02   0.0000000000000000e+00  -2.6959854559616681e-01   0.0000000000000000e+00   7.4784880206677917e-01   0.0000000000000000e+00   0.0000000000000000e+00   0.0000000000000000e+00  -3.6829052856129479e-01   0.0000000000000000e+00   0.0000000000000000e+00   0.0000000000000000e+00   0.0000000000000000e+00   0.0000000000000000e+00
   0.0000000000000000e+00   0.0000000000000000e+00   0.0000000000000000e+00   0.0000000000000000e+00   0.0000000000000000e+00   0.0000000000000000e+00   0.0000000000000000e+00   2.6197471092846786e-01   0.0000000000000000e+00   0.0000000000000000e+00   0.0000000000000000e+00   6.7656110074905518e-02   3.7070950545579101e-01  -4.6927978338331006e-01   0.0000000000000000e+00  -6.7271503980406511e-01   3.4146350360959626e-01   0.0000000000000000e+00   0.0000000000000000e+00   0.0000000000000000e+00
   0.0000000000000000e+00   0.0000000000000000e+00   0.0000000000000000e+00   0.0000000000000000e+00   0.0000000000000000e+00   0.0000000000000000e+00   0.0000000000000000e+00   3.7872056678175980e-01   0.0000000000000000e+00   0.0000000000000000e+00   0.0000000000000000e+00   1.0118304646424769e-01   3.6578553548472020e-01   1.3332824020973166e-01   0.0000000000000000e+00  -1.4995960561416949e-01  -8.1992033910709228e-01   0.0000000000000000e+00   0.0000000000000000e+00   0.0000000000000000e+00
   0.0000000000000000e+00   0.0000000000000000e+00   0.0000000000000000e+00   0.0000000000000000e+00   0.0000000000000000e+00   0.0000000000000000e+00   0.0000000000000000e+00  -5.5689193436735529e-01   0.0000000000000000e+00   0.0000000000000000e+00   0.0000000000000000e+00   5.2431809505739280e-01  -3.2453969062767618e-01  -3.3900268143039908e-01   0.0000000000000000e+00  -2.7972295883497222e-01  -3.4127429748352001e-01   0.0000000000000000e+00   0.0000000000000000e+00   0.0000000000000000e+00
   0.0000000000000000e+00  -2.0631225145489207e-01   1.7960916785848080e-01  -2.1866873004271695e-01   9.2470922395167434e-03   0.0000000000000000e+00   5.0816609835666693e-01   0.0000000000000000e+00   5.1066756994582546e-02   0.0000000000000000e+00  -2.3156557707770470e-01   0.0000000000000000e+00   0.0000000000000000e+00   0.0000000000000000e+00  -7.5020734855845417e-01   0.0000000000000000e+00   0.0000000000000000e+00   0.0000000000000000e+00   0.0000000000000000e+00   0.0000000000000000e+00
   0.0000000000000000e+00   0.0000000000000000e+00   0.0000000000000000e+00   0.0000000000000000e+00   0.0000000000000000e+00   0.0000000000000000e+00   0.0000000000000000e+00   1.0659482048128183e-01   0.0000000000000000e+00   0.0000000000000000e+00   0.0000000000000000e+00   8.0257657227979995e-01   2.5081193712261501e-01   4.1590376761671921e-01   0.0000000000000000e+00   1.2508729385831244e-01   3.0492455963465825e-01   0.0000000000000000e+00   0.0000000000000000e+00   0.0000000000000000e+00
   0.0000000000000000e+00   0.0000000000000000e+00   0.0000000000000000e+00   0.0000000000000000e+00   0.0000000000000000e+00   0.0000000000000000e+00   0.0000000000000000e+00  -2.2632835055423534e-01   0.0000000000000000e+00   0.0000000000000000e+00   0.0000000000000000e+00  -1.9833989826898263e-01  -1.3750286257023922e-01   6.8850906441715209e-01   0.0000000000000000e+00  -6.4415195976791606e-01   3.9411244811767263e-02   0.0000000000000000e+00   0.0000000000000000e+00   0.0000000000000000e+00
   5.3231004420209815e-01   0.0000000000000000e+00   0.0000000000000000e+00   0.0000000000000000e+00   0.0000000000000000e+00  -5.2983105705050515e-01   0.0000000000000000e+00   0.0000000000000000e+00   0.0000000000000000e+00   2.7288509317651399e-01   0.0000000000000000e+00   0.0000000000000000e+00   0.0000000000000000e+00   0.0000000000000000e+00   0.0000000000000000e+00   0.0000000000000000e+00   0.0000000000000000e+00  -6.2340775497508194e-01  -2.9285050625274628e-01  -3.8505052925256494e-01
   4.3193960462032749e-02   0.0000000000000000e+00   0.0000000000000000e+00   0.0000000000000000e+00   0.0000000000000000e+00  -6.4077552739253063e-01   0.0000000000000000e+00   0.0000000000000000e+00   0.0000000000000000e+00   5.3261143930560362e-01   0.0000000000000000e+00   0.0000000000000000e+00   0.0000000000000000e+00   0.0000000000000000e+00   0.0000000000000000e+00   0.0000000000000000e+00   0.0000000000000000e+00   8.0849378144470241e-01   1.7495579296529093e-01  -1.3756447565991308e+00
   3.7421303553248481e-01   0.0000000000000000e+00   0.0000000000000000e+00   0.0000000000000000e+00   0.0000000000000000e+00   1.2734770177560937e+00   0.0000000000000000e+00   0.0000000000000000e+00   0.0000000000000000e+00   1.5865475000339108e-01   0.0000000000000000e+00   0.0000000000000000e+00   0.0000000000000000e+00   0.0000000000000000e+00   0.0000000000000000e+00   0.0000000000000000e+00   0.0000000000000000e+00   4.2304592684225645e-01  -7.7678217668728233e-01  -6.5356434547523462e-02
   2.1271922623811029e-01   0.0000000000000000e+00   0.0000000000000000e+00   0.0000000000000000e+00  -7.2902495119060762e-01   0.0000000000000000e+00   0.0000000000000000e+00   0.0000000000000000e+00   0.0000000000000000e+00   0.0000000000000000e+00   0.0000000000000000e+00   3.0003502458773734e-01   0.0000000000000000e+00  -1.0259398618930651e-01  -3.1005880478308809e-02   0.0000000000000000e+00   0.0000000000000000e+00   0.0000000000000000e+00  -5.6724354974242064e-01   0.0000000000000000e+00
   0.0000000000000000e+00  -4.3321284201774568e-01   0.0000000000000000e+00  -4.9194030618608336e-01   0.0000000000000000e+00  -3.5049895075758675e-01   0.0000000000000000e+00   7.9233740602044911e-02   0.0000000000000000e+00  -2.7467827193589583e-01   0.0000000000000000e+00   0.0000000000000000e+00   0.0000000000000000e+00   0.0000000000000000e+00   0.0000000000000000e+00   3.1402188570507911e-01   0.0000000000000000e+00  -5.1684943137670281e-01   0.0000000000000000e+00   1.6235881878731671e-03
   0.0000000000000000e+00   0.0000000000000000e+00   1.0964939929908285e-01   0.0000000000000000e+00   0.0000000000000000e+00   0.0000000000000000e+00  -7.9885613126994470e-01   0.0000000000000000e+00  -1.0508469386770318e+00   0.0000000000000000e+00   2.8618297719944029e-02   0.0000000000000000e+00  -1.1903683011844850e+00   0.0000000000000000e+00   0.0000000000000000e+00   0.0000000000000000e+00  -4.8860762887608898e-02   0.0000000000000000e+00   0.0000000000000000e+00   0.0000000000000000e+00
   0.0000000000000000e+00  -4.4084386700894945e-01   0.0000000000000000e+00  -2.2409578584056752e-01   0.0000000000000000e+00  -2.4690942352327039e-01   0.0000000000000000e+00  -1.9088489233348044e-01   0.0000000000000000e+00  -2.3857780766670814e-01   0.0000000000000000e+00   0.0000000000000000e+00   0.0000000000000000e+00   0.0000000000000000e+00   0.0000000000000000e+00  -1.7321025254766492e-01   0.0000000000000000e+00   7.4296828729482456e-01   0.0000000000000000e+00   1.3825129409467629e-01
  -2.9528015783051148e-01   0.0000000000000000e+00   0.0000000000000000e+00   0.0000000000000000e+00   1.8459397396734520e-01   0.0000000000000000e+00   0.0000000000000000e+00   0.0000000000000000e+00   0.0000000000000000e+00   0.0000000000000000e+00   0.0000000000000000e+00   1.2459980357765646e-01   0.0000000000000000e+00   7.3238296484246346e-01   3.7115867187433660e-01   0.0000000000000000e+00   0.0000000000000000e+00   0.0000000000000000e+00  -4.3481722046853599e-01   0.0000000000000000e+00
   0.0000000000000000e+00   3.3403032526132354e-01   0.0000000000000000e+00  -3.8008908594608531e-01   0.0000000000000000e+00  -5.6108063723602164e-01   0.0000000000000000e+00   2.5515920408322801e-01   0.0000000000000000e+00   4.8340888334993320e-01   0.0000000000000000e+00   0.0000000000000000e+00   0.0000000000000000e+00   0.0000000000000000e+00   0.0000000000000000e+00  -1.9916730540962108e-01   0.0000000000000000e+00   1.2262553666589460e-01   0.0000000000000000e+00  -2.7504461702160027e-01
   0.0000000000000000e+00   0.0000000000000000e+00   3.5102449472388397e-01   0.0000000000000000e+00   0.0000000000000000e+00   0.0000000000000000e+00  -3.7980086492880522e-01   0.0000000000000000e+00  -2.5323569835734311e-01   0.0000000000000000e+00  -1.2784161446683016e+00   0.0000000000000000e+00   4.3452164902542811e-01   0.0000000000000000e+00   0.0000000000000000e+00   0.0000000000000000e+00   9.9627752992544616e-01   0.0000000000000000e+00   0.0000000000000000e+00   0.0000000000000000e+00
   0.0000000000000000e+00  -4.7157499860953772e-01   0.0000000000000000e+00   1.1216919020843971e-01   0.0000000000000000e+00   1.2740745628435560e-01   0.0000000000000000e+00   4.9532150863053520e-01   0.0000000000000000e+00   1.6128825963500254e-01   0.0000000000000000e+00   0.0000000000000000e+00   0.0000000000000000e+00   0.0000000000000000e+00   0.0000000000000000e+00  -6.4735604901847454e-01   0.0000000000000000e+00  -2.0057261813237118e-01   0.0000000000000000e+00   1.3470673548174350e-01
   0.0000000000000000e+00   0.0000000000000000e+00   5.0128051378659544e-01   0.0000000000000000e+00   0.0000000000000000e+00   0.0000000000000000e+00   1.4278510947880554e-01   0.0000000000000000e+00  -7.3131516978798772e-01   0.0000000000000000e+00   6.1788881609945845e-01   0.0000000000000000e+00   9.8832362412508856e-01   0.0000000000000000e+00   0.0000000000000000e+00   0.0000000000000000e+00   4.1099083680721799e-01   0.0000000000000000e+00   0.0000000000000000e+00   0.0000000000000000e+00
   0.0000000000000000e+00   4.4705373693287409e-01   0.0000000000000000e+00   1.0940850388011478e-01   0.0000000000000000e+00  -2.5301248091265427e-01   0.0000000000000000e+00   4.0448624197674665e-01   0.0000000000000000e+00  -6.9852828476249451e-01   0.0000000000000000e+00   0.0000000000000000e+00   0.0000000000000000e+00   0.0000000000000000e+00   0.0000000000000000e+00  -1.8478295134285436e-01   0.0000000000000000e+00   1.4317339636376525e-02   0.0000000000000000e+00   1.9559348197868778e-01
   0.0000000000000000e+00   0.0000000000000000e+00   1.1784226020721249e+00   0.0000000000000000e+00   0.0000000000000000e+00   0.0000000000000000e+00   3.9424611887645677e-01   0.0000000000000000e+00  -4.4162652127329349e-01   0.0000000000000000e+00   2.4742131105422427e-01   0.0000000000000000e+00  -4.4757007080347433e-01   0.0000000000000000e+00   0.0000000000000000e+00   0.0000000000000000e+00  -2.3192433082556740e-01   0.0000000000000000e+00   0.0000000000000000e+00   0.0000000000000000e+00
  -8.8188396301011140e-01   0.0000000000000000e+00   0.0000000000000000e+00   0.0000000000000000e+00  -3.1806777471139869e-01   0.0000000000000000e+00   0.0000000000000000e+00   0.0000000000000000e+00   0.0000000000000000e+00   0.0000000000000000e+00   0.0000000000000000e+00  -2.1261788901992013e-01   0.0000000000000000e+00  -2.6705766683364357e-01   6.6949933631905725e-02   0.0000000000000000e+00   0.0000000000000000e+00   0.0000000000000000e+00   1.0252254214941095e-02   0.0000000000000000e+00
   0.0000000000000000e+00   0.0000000000000000e+00  -4.2884419965013193e-01   0.0000000000000000e+00   0.0000000000000000e+00   0.0000000000000000e+00  -2.4321201761693920e-01   0.0000000000000000e+00  -1.8241457253851917e-01   0.0000000000000000e+00  -8.5858656595273875e-01   0.0000000000000000e+00   3.7038312246678795e-01   0.0000000000000000e+00   0.0000000000000000e+00   0.0000000000000000e+00  -9.4733476026635399e-01   0.0000000000000000e+00   0.0000000000000000e+00   0.0000000000000000e+00
  -2.1027093357433693e-01   0.0000000000000000e+00   0.0000000000000000e+00   0.0000000000000000e+00  -1.7698357685656391e-01   0.0000000000000000e+00   0.0000000000000000e+00   0.0000000000000000e+00   0.0000000000000000e+00   0.0000000000000000e+00   0.0000000000000000e+00   3.8670026050918876e-01   0.0000000000000000e+00   4.3404433530965969e-01  -6.9903778760497437e-01   0.0000000000000000e+00   0.0000000000000000e+00   0.0000000000000000e+00   3.1285386848319291e-01   0.0000000000000000e+00
  -1.4737875328558639e-01   0.0000000000000000e+00   0.0000000000000000e+00   0.0000000000000000e+00   1.9450866121696228e-01   0.0000000000000000e+00   0.0000000000000000e+00   0.0000000000000000e+00   0.0000000000000000e+00   0.0000000000000000e+00   0.0000000000000000e+00   8.3381052447806403e-01   0.0000000000000000e+00  -3.1752852092664596e-01   3.3739880834266317e-01   0.0000000000000000e+00   0.0000000000000000e+00   0.0000000000000000e+00   1.7476720398367523e-01   0.0000000000000000e+00
   0.0000000000000000e+00  -2.1052708071892415e-01   0.0000000000000000e+00   3.2226039896244313e-01   0.0000000000000000e+00  -6.4271946331598079e-02   0.0000000000000000e+00   1.1294626100463451e-01   0.0000000000000000e+00  -2.4465707880289242e-01   0.0000000000000000e+00   0.0000000000000000e+00   0.0000000000000000e+00   0.0000000000000000e+00   0.0000000000000000e+00   1.8076403809579821e-02   0.0000000000000000e+00   6.8879300809657165e-02   0.0000000000000000e+00  -8.7750250251567785e-01
   0.0000000000000000e+00   0.0000000000000000e+00  -4.3279461046709289e-01   0.0000000000000000e+00   0.0000000000000000e+00   0.0000000000000000e+00   5.7418332694318519e-01   0.0000000000000000e+00  -9.5784953859955013e-01   0.0000000000000000e+00  -5.9284238059269168e-01   0.0000000000000000e+00  -3.1290953291842727e-01   0.0000000000000000e+00   0.0000000000000000e+00   0.0000000000000000e+00   3.4004426970071155e-01   0.0000000000000000e+00   0.0000000000000000e+00   0.0000000000000000e+00
   0.0000000000000000e+00   1.8415236649164207e-01   0.0000000000000000e+00  -6.5295018753699519e-01   0.0000000000000000e+00   5.8420684858276117e-01   0.0000000000000000e+00  -3.1194473634861997e-02   0.0000000000000000e+00  -2.1844711558760843e-01   0.0000000000000000e+00   0.0000000000000000e+00   0.0000000000000000e+00   0.0000000000000000e+00   0.0000000000000000e+00  -2.7256504011723121e-01   0.0000000000000000e+00   1.5799229948974286e-02   0.0000000000000000e+00  -2.7424945273407447e-01
  -1.5461718060937146e-01   0.0000000000000000e+00   0.0000000000000000e+00   0.0000000000000000e+00   5.1392973278577281e-01   0.0000000000000000e+00   0.0000000000000000e+00   0.0000000000000000e+00   0.0000000000000000e+00   0.0000000000000000e+00   0.0000000000000000e+00   6.6861229643936107e-02   0.0000000000000000e+00  -3.0422199587712040e-01  -5.0428741575039693e-01   0.0000000000000000e+00   0.0000000000000000e+00   0.0000000000000000e+00  -6.0053518858596333e-01   0.0000000000000000e+00
   0.0000000000000000e+00   7.7027861307305046e-02   0.0000000000000000e+00   9.2521568109161817e-02   0.0000000000000000e+00  -2.7513313174057769e-01   0.0000000000000000e+00  -6.8519798808802257e-01   0.0000000000000000e+00  -1.1142904597724104e-01   0.0000000000000000e+00   0.0000000000000000e+00   0.0000000000000000e+00   0.0000000000000000e+00   0.0000000000000000e+00  -5.5126019028213014e-01   0.0000000000000000e+00  -3.4698621299906351e-01   0.0000000000000000e+00  -6.0068987564910643e-02
  -8.6264704444471901e-02   0.0000000000000000e+00  -3.2572518299851927e-01   7.0595571486709396e-01   0.0000000000000000e+00   0.0000000000000000e+00   0.0000000000000000e+00   0.0000000000000000e+00  -5.1744501477191884e-01   0.0000000000000000e+00   0.0000000000000000e+00   0.0000000000000000e+00   0.0000000000000000e+00   0.0000000000000000e+00   0.0000000000000000e+00  -1.1523490177636513e+00  -3.6229953042375529e-01   0.0000000000000000e+00   0.0000000000000000e+00   0.0000000000000000e+00
   0.0000000000000000e+00   4.2885914467921055e-01   0.0000000000000000e+00   0.0000000000000000e+00   4.2070349930194906e-01   5.3827870004262079e-01   0.0000000000000000e+00   3.6872263191152466e-01   0.0000000000000000e+00   0.0000000000000000e+00   0.0000000000000000e+00   0.0000000000000000e+00   0.0000000000000000e+00   0.0000000000000000e+00   1.4184818169870786e-01   0.0000000000000000e+00   0.0000000000000000e+00  -4.3962160416152674e-01   0.0000000000000000e+00   0.0000000000000000e+00
  -7.4742472206492383e-01   0.0000000000000000e+00  -1.0020008822003452e+00   5.7959292356492531e-01   0.0000000000000000e+00   0.0000000000000000e+00   0.0000000000000000e+00   0.0000000000000000e+00   1.0697598492677751e+00   0.0000000000000000e+00   0.0000000000000000e+00   0.0000000000000000e+00   0.0000000000000000e+00   0.0000000000000000e+00   0.0000000000000000e+00   1.1449696027225448e-01  -8.8046391035458860e-02   0.0000000000000000e+00   0.0000000000000000e+00   0.0000000000000000e+00
  -1.1149597574900563e+00   0.0000000000000000e+00  -4.2242171534115536e-01  -1.6381862186831220e-01   0.0000000000000000e+00   0.0000000000000000e+00   0.0000000000000000e+00   0.0000000000000000e+00  -6.5763467716512358e-01   0.0000000000000000e+00   0.0000000000000000e+00   0.0000000000000000e+00   0.0000000000000000e+00   0.0000000000000000e+00   0.0000000000000000e+00   7.6496252152068722e-01   6.9179889090272517e-01   0.0000000000000000e+00   0.0000000000000000e+00   0.0000000000000000e+00
   0.0000000000000000e+00   1.2685028189991954e-01   0.0000000000000000e+00   0.0000000000000000e+00   2.5340681042130980e-01  -2.4306862618661640e-01   0.0000000000000000e+00  -2.8826007018970146e-01   0.0000000000000000e+00   0.0000000000000000e+00   0.0000000000000000e+00   0.0000000000000000e+00   0.0000000000000000e+00   0.0000000000000000e+00   8.7498417403038964e-01   0.0000000000000000e+00   0.0000000000000000e+00   1.0918087977448725e-01   0.0000000000000000e+00   0.0000000000000000e+00
   0.0000000000000000e+00  -2.3062174520647635e-01   0.0000000000000000e+00   0.0000000000000000e+00  -4.1280228399754615e-01   6.7651451614799574e-01   0.0000000000000000e+00  -5.0738938153202806e-01   0.0000000000000000e+00   0.0000000000000000e+00   0.0000000000000000e+00   0.0000000000000000e+00   0.0000000000000000e+00   0.0000000000000000e+00   1.9309706677952432e-01   0.0000000000000000e+00   0.0000000000000000e+00  -1.5493718958035968e-01   0.0000000000000000e+00   0.0000000000000000e+00
   0.0000000000000000e+00   0.0000000000000000e+00   0.0000000000000000e+00   0.0000000000000000e+00   0.0000000000000000e+00   0.0000000000000000e+00  -2.5977387489000997e-01   0.0000000000000000e+00   0.0000000000000000e+00  -7.4943678602033617e-03   6.0583444403477948e-01   6.5708109861717445e-01  -2.0276473865078706e-01   1.4349013592168853e-02   0.0000000000000000e+00   0.0000000000000000e+00   0.0000000000000000e+00   0.0000000000000000e+00   2.6841476204068060e-01  -1.4249388310933112e-01
   0.0000000000000000e+00   1.2345430669393764e-01   0.0000000000000000e+00   0.0000000000000000e+00   6.0280808494666993e-01   2.2494074509325684e-01   0.0000000000000000e+00  -5.1190329661779899e-01   0.0000000000000000e+00   0.0000000000000000e+00   0.0000000000000000e+00   0.0000000000000000e+00   0.0000000000000000e+00   0.0000000000000000e+00  -3.5225519207841050e-01   0.0000000000000000e+00   0.0000000000000000e+00   4.2971432678487026e-01   0.0000000000000000e+00   0.0000000000000000e+00
  -3.0810188327757704e-01   0.0000000000000000e+00  -1.1825893232229179e-01  -7.5789222339696338e-01   0.0000000000000000e+00   0.0000000000000000e+00   0.0000000000000000e+00   0.0000000000000000e+00   1.5742241335424129e-01   0.0000000000000000e+00   0.0000000000000000e+00   0.0000000000000000e+00   0.0000000000000000e+00   0.0000000000000000e+00   0.0000000000000000e+00  -6.7421475793890251e-01   1.0951615550546896e+00   0.0000000000000000e+00   0.0000000000000000e+00   0.0000000000000000e+00
   0.0000000000000000e+00   0.0000000000000000e+00   0.0000000000000000e+00   0.0000000000000000e+00   0.0000000000000000e+00   0.0000000000000000e+00   2.7396115288122319e-01   0.0000000000000000e+00   0.0000000000000000e+00  -2.1687309575242558e-01   2.2786588648569217e-01  -2.9936605406814498e-01  -6.1027900921987654e-01   2.0460774901443685e-01   0.0000000000000000e+00   0.0000000000000000e+00   0.0000000000000000e+00   0.0000000000000000e+00   2.7051534153939910e-01   4.9888385465876051e-01
   0.0000000000000000e+00   0.0000000000000000e+00   0.0000000000000000e+00   0.0000000000000000e+00   0.0000000000000000e+00   0.0000000000000000e+00   1.9999465166011735e-01   0.0000000000000000e+00   0.0000000000000000e+00  -3.4283434140249064e-01   8.9719062705594155e-02  -9.1902640651034942e-02  -1.4473326391575228e-01  -8.7483244353169232e-01   0.0000000000000000e+00   0.0000000000000000e+00   0.0000000000000000e+00   0.0000000000000000e+00   4.0316192361137766e-02  -1.9510569131941483e-01
   0.0000000000000000e+00   0.0000000000000000e+00   0.0000000000000000e+00   0.0000000000000000e+00   0.0000000000000000e+00   0.0000000000000000e+00  -3.1789981085016822e-01   0.0000000000000000e+00   0.0000000000000000e+00   1.4448647866960046e-01  -4.4506990489055775e-01  -1.9044339528504074e-02   1.4910448766898898e-02  -1.5470163605376308e-01   0.0000000000000000e+00   0.0000000000000000e+00   0.0000000000000000e+00   0.0000000000000000e+00   8.0623732689642358e-01   7.3755784006986014e-02
   0.0000000000000000e+00   0.0000000000000000e+00   0.0000000000000000e+00   0.0000000000000000e+00   0.0000000000000000e+00   0.0000000000000000e+00  -6.1825550946444596e-02   0.0000000000000000e+00   0.0000000000000000e+00   8.4473623043543250e-02  -5.1687844936589711e-01   2.9608537158617160e-01  -7.0631983865369996e-01   2.6148705021814794e-02   0.0000000000000000e+00   0.0000000000000000e+00   0.0000000000000000e+00   0.0000000000000000e+00  -2.7785183688312265e-01  -2.3966396697129255e-01
   0.0000000000000000e+00   0.0000000000000000e+00   0.0000000000000000e+00   0.0000000000000000e+00   0.0000000000000000e+00   0.0000000000000000e+00  -6.3970536266870170e-01   0.0000000000000000e+00   0.0000000000000000e+00  -2.0054927352850477e-01  -4.3757450312867152e-02   6.4342018230449133e-02   8.2510929673884070e-03  -2.3248550516297245e-01   0.0000000000000000e+00   0.0000000000000000e+00   0.0000000000000000e+00   0.0000000000000000e+00  -3.3971269602285964e-01   6.1235620484084685e-01
   0.0000000000000000e+00   4.9530402342700502e-01   0.0000000000000000e+00   0.0000000000000000e+00  -1.2896966646926747e-01  -3.4909100789882846e-01   0.0000000000000000e+00  -5.0062649932182146e-01   0.0000000000000000e+00   0.0000000000000000e+00   0.0000000000000000e+00   0.0000000000000000e+00   0.0000000000000000e+00   0.0000000000000000e+00  -2.2640745993463171e-01   0.0000000000000000e+00   0.0000000000000000e+00  -5.6061483031998793e-01   0.0000000000000000e+00   0.0000000000000000e+00
   1.1512113090586147e+00   0.0000000000000000e+00  -1.0666456574060215e+00  -2.2703317032273221e-01   0.0000000000000000e+00   0.0000000000000000e+00   0.0000000000000000e+00   0.0000000000000000e+00  -3.6199336359976581e-01   0.0000000000000000e+00   0.0000000000000000e+00   0.0000000000000000e+00   0.0000000000000000e+00   0.0000000000000000e+00   0.0000000000000000e+00   7.2814034891130919e-02   1.3137897258032938e-01   0.0000000000000000e+00   0.0000000000000000e+00   0.0000000000000000e+00
   4.5355175453744673e-01   0.0000000000000000e+00   5.5359422490575949e-01   5.3115015346885830e-01   0.0000000000000000e+00   0.0000000000000000e+00   0.0000000000000000e+00   0.0000000000000000e+00   4.2197677495957348e-01   0.0000000000000000e+00   0.0000000000000000e+00   0.0000000000000000e+00   0.0000000000000000e+00   0.0000000000000000e+00   0.0000000000000000e+00  -1.3880354126400013e-03   9.7492242235349602e-01   0.0000000000000000e+00   0.0000000000000000e+00   0.0000000000000000e+00
   0.0000000000000000e+00   6.9730582184618850e-01   0.0000000000000000e+00   0.0000000000000000e+00  -4.5648336912463250e-01   1.4504800200725237e-01   0.0000000000000000e+00   1.0408598007235864e-01   0.0000000000000000e+00   0.0000000000000000e+00   0.0000000000000000e+00   0.0000000000000000e+00   0.0000000000000000e+00   0.0000000000000000e+00   4.0635613518177849e-02   0.0000000000000000e+00   0.0000000000000000e+00   5.2140527165741790e-01   0.0000000000000000e+00   0.0000000000000000e+00
   0.0000000000000000e+00   0.0000000000000000e+00   0.0000000000000000e+00   0.0000000000000000e+00   0.0000000000000000e+00   0.0000000000000000e+00   5.5063193596217785e-01   0.0000000000000000e+00   0.0000000000000000e+00   6.8503667640222421e-02  -2.3128580892960238e-01   5.9308659050801915e-01   2.0311479079567277e-01  -1.2648259513868898e-01   0.0000000000000000e+00   0.0000000000000000e+00   0.0000000000000000e+00   0.0000000000000000e+00   1.9343488052119408e-02   4.7878936258309457e-01
   0.0000000000000000e+00   0.0000000000000000e+00   0.0000000000000000e+00   0.0000000000000000e+00   0.0000000000000000e+00   0.0000000000000000e+00   1.2798106383873291e-02   0.0000000000000000e+00   0.0000000000000000e+00   8.7318360614640567e-01   2.2876595563173610e-01  -1.6204155907448631e-01  -1.5831784248286834e-01  -3.1294450409076846e-01   0.0000000000000000e+00   0.0000000000000000e+00   0.0000000000000000e+00   0.0000000000000000e+00  -1.0074925922509957e-01   1.6014385402912482e-01
   5.0461809981751482e-02  -9.0327521967943747e-02   0.0000000000000000e+00   0.0000000000000000e+00   0.0000000000000000e+00   0.0000000000000000e+00  -5.9628164124575733e-01   0.0000000000000000e+00   0.0000000000000000e+00   0.0000000000000000e+00   0.0000000000000000e+00   0.0000000000000000e+00   0.0000000000000000e+00  -7.3685867605199151e-01   0.0000000000000000e+00   0.0000000000000000e+00   0.0000000000000000e+00   2.6443368151842103e-02  -3.0013794933239329e-01   0.0000000000000000e+00
  -1.9107603104650386e-01   4.8054398179549956e-01   0.0000000000000000e+00   0.0000000000000000e+00   0.0000000000000000e+00   0.0000000000000000e+00   3.6889722188428226e-01   0.0000000000000000e+00   0.0000000000000000e+00   0.0000000000000000e+00   0.0000000000000000e+00   0.0000000000000000e+00   0.0000000000000000e+00  -5.7578859256435888e-01   0.0000000000000000e+00   0.0000000000000000e+00   0.0000000000000000e+00  -1.5729934327551345e-01   4.9010885003593502e-01   0.0000000000000000e+00
   0.0000000000000000e+00   0.0000000000000000e+00   1.7457526347555014e-01   2.6679393702721321e-01  -9.1060149667747392e-02   0.0000000000000000e+00   0.0000000000000000e+00   0.0000000000000000e+00   2.3173332304835659e-01   4.3480285202609006e-02   0.0000000000000000e+00   0.0000000000000000e+00   0.0000000000000000e+00   0.0000000000000000e+00   0.0000000000000000e+00  -3.4981552022295304e-01  -8.3886804103525903e-01   0.0000000000000000e+00   0.0000000000000000e+00  -9.1603302445530999e-02
   0.0000000000000000e+00   0.0000000000000000e+00   5.6236362500508585e-01  -2.6076781176927916e-01  -5.2473581405367398e-01   0.0000000000000000e+00   0.0000000000000000e+00   0.0000000000000000e+00  -1.5156242915773011e-01  -2.4072212709296109e-01   0.0000000000000000e+00   0.0000000000000000e+00   0.0000000000000000e+00   0.0000000000000000e+00   0.0000000000000000e+00   4.7086568608515406e-01  -1.4558497798153935e-01   0.0000000000000000e+00   0.0000000000000000e+00  -1.2873163758357176e-01
   0.0000000000000000e+00   0.0000000000000000e+00   2.8904361887720781e-01   7.8383646987680344e-01  -6.3375691104698761e-02   0.0000000000000000e+00   0.0000000000000000e+00   0.0000000000000000e+00  -4.9686196007142441e-01   1.1843466578268666e-01   0.0000000000000000e+00   0.0000000000000000e+00   0.0000000000000000e+00   0.0000000000000000e+00   0.0000000000000000e+00  -7.1972209926835506e-03   1.8103611186311350e-01   0.0000000000000000e+00   0.0000000000000000e+00   6.5675303127080475e-02
   0.0000000000000000e+00   0.0000000000000000e+00   0.0000000000000000e+00   0.0000000000000000e+00   0.0000000000000000e+00  -1.0585486668666637e+00   0.0000000000000000e+00  -7.1595502690628599e-01   0.0000000000000000e+00   0.0000000000000000e+00   8.7418866594763445e-02  -6.5034890813422563e-01  -1.1480723093367221e-01   0.0000000000000000e+00  -8.1470357674986907e-02   0.0000000000000000e+00   0.0000000000000000e+00   0.0000000000000000e+00   0.0000000000000000e+00   0.0000000000000000e+00
   5.7231100113498168e-01  -5.5890596055013431e-01   0.0000000000000000e+00   0.0000000000000000e+00   0.0000000000000000e+00   0.0000000000000000e+00   4.3983979585544558e-01   0.0000000000000000e+00   0.0000000000000000e+00   0.0000000000000000e+00   0.0000000000000000e+00   0.0000000000000000e+00   0.0000000000000000e+00  -3.0350765858460055e-01   0.0000000000000000e+00   0.0000000000000000e+00   0.0000000000000000e+00   2.2434104172020600e-01   1.5549725850841856e-01   0.0000000000000000e+00
   0.0000000000000000e+00   0.0000000000000000e+00   0.0000000000000000e+00   0.0000000000000000e+00   0.0000000000000000e+00   5.0947100097082343e-01   0.0000000000000000e+00  -9.1967802392598608e-01   0.0000000000000000e+00   0.0000000000000000e+00  -3.4770665954644314e-02   3.2104823838649321e-01   4.7140350645836260e-01   0.0000000000000000e+00   5.5292439745783006e-01   0.0000000000000000e+00   0.0000000000000000e+00   0.0000000000000000e+00   0.0000000000000000e+00   0.0000000000000000e+00
   0.0000000000000000e+00   0.0000000000000000e+00   7.7967268182299196e-02  -2.2711357487294428e-01   2.5328088179271246e-01   0.0000000000000000e+00   0.0000000000000000e+00   0.0000000000000000e+00  -3.5087277755897545e-01  -9.7754607124299377e-03   0.0000000000000000e+00   0.0000000000000000e+00   0.0000000000000000e+00   0.0000000000000000e+00   0.0000000000000000e+00   7.4428305327102595e-02  -3.0062139123940240e-01   0.0000000000000000e+00   0.0000000000000000e+00   8.1183081054506578e-01
   0.0000000000000000e+00   0.0000000000000000e+00  -5.9983314381894595e-03   1.5001794279424463e-01  -4.3390344634155531e-01   0.0000000000000000e+00   0.0000000000000000e+00   0.0000000000000000e+00   3.1685443716543654e-01  -5.4218762219684236e-01   0.0000000000000000e+00   0.0000000000000000e+00   0.0000000000000000e+00   0.0000000000000000e+00   0.0000000000000000e+00  -3.6869513605516624e-01   2.5891023477889902e-01   0.0000000000000000e+00   0.0000000000000000e+00   4.3800875684598789e-01
   0.0000000000000000e+00   0.0000000000000000e+00   0.0000000000000000e+00   0.0000000000000000e+00   0.0000000000000000e+00  -9.4767024956661194e-01   0.0000000000000000e+00   5.2054707733964856e-01   0.0000000000000000e+00   0.0000000000000000e+00   4.2325203408079534e-02   1.0717422332488336e+00   7.3977070902541653e-01   0.0000000000000000e+00   7.4786925889575240e-01   0.0000000000000000e+00   0.0000000000000000e+00   0.0000000000000000e+00   0.0000000000000000e+00   0.0000000000000000e+00
   0.0000000000000000e+00   0.0000000000000000e+00   0.0000000000000000e+00   0.0000000000000000e+00   0.0000000000000000e+00   3.0255360182363078e-01   0.0000000000000000e+00  -6.0718119681640692e-01   0.0000000000000000e+00   0.0000000000000000e+00   1.3130127837770420e+00   5.8389317706538890e-01  -2.9688878918867656e-01   0.0000000000000000e+00  -3.2414118990826962e-01   0.0000000000000000e+00   0.0000000000000000e+00   0.0000000000000000e+00   0.0000000000000000e+00   0.0000000000000000e+00
   0.0000000000000000e+00   0.0000000000000000e+00   0.0000000000000000e+00   0.0000000000000000e+00   0.0000000000000000e+00   1.7515324327984561e-01   0.0000000000000000e+00   1.1445745548157760e-01   0.0000000000000000e+00   0.0000000000000000e+00   1.3775055382791365e-01  -4.4919539793331814e-01  -6.8169975326639626e-02   0.0000000000000000e+00   1.3034073215885913e+00   0.0000000000000000e+00   0.0000000000000000e+00   0.0000000000000000e+00   0.0000000000000000e+00   0.0000000000000000e+00
  -3.4856750534005643e-01   1.4682582166915178e-01   0.0000000000000000e+00   0.0000000000000000e+00   0.0000000000000000e+00   0.0000000000000000e+00   3.4090731294016574e-01   0.0000000000000000e+00   0.0000000000000000e+00   0.0000000000000000e+00   0.0000000000000000e+00   0.0000000000000000e+00   0.0000000000000000e+00  -1.1418175307247128e-01   0.0000000000000000e+00   0.0000000000000000e+00   0.0000000000000000e+00   7.3374057977734675e-01  -4.3510040812369366e-01   0.0000000000000000e+00
   0.0000000000000000e+00   0.0000000000000000e+00   0.0000000000000000e+00   0.0000000000000000e+00   0.0000000000000000e+00  -4.4948924172493826e-02   0.0000000000000000e+00  -4.5679749754918231e-02   0.0000000000000000e+00   0.0000000000000000e+00   7.1688364260619541e-01  -3.7926712060663120e-01   7.4369147406410019e-01   0.0000000000000000e+00  -5.8299038303107498e-01   0.0000000000000000e+00   0.0000000000000000e+00   0.0000000000000000e+00   0.0000000000000000e+00   0.0000000000000000e+00
   0.0000000000000000e+00   0.0000000000000000e+00   4.0596310351074860e-01  -3.7841273204315073e-01  -1.6320333456033057e-01   0.0000000000000000e+00   0.0000000000000000e+00   0.0000000000000000e+00  -1.4003279382856640e-01   4.6089767986072511e-01   0.0000000000000000e+00   0.0000000000000000e+00   0.0000000000000000e+00   0.0000000000000000e+00   0.0000000000000000e+00  -6.1827039829560138e-01   2.2581916747247630e-01   0.0000000000000000e+00   0.0000000000000000e+00  -8.6022060514655552e-03
   0.0000000000000000e+00   0.0000000000000000e+00   1.2196509986652065e-01   1.6565435210187363e-01  -1.7027120847289884e-01   0.0000000000000000e+00   0.0000000000000000e+00   0.0000000000000000e+00   5.6901026234537833e-01   5.8846404563896126e-01   0.0000000000000000e+00   0.0000000000000000e+00   0.0000000000000000e+00   0.0000000000000000e+00   0.0000000000000000e+00   3.6346312158611249e-01   9.5246566964319559e-02   0.0000000000000000e+00   0.0000000000000000e+00   3.4271110964440177e-01
  -5.4295462568719777e-01  -5.0436292061723598e-01   0.0000000000000000e+00   0.0000000000000000e+00   0.0000000000000000e+00   0.0000000000000000e+00   3.2306960190396483e-01   0.0000000000000000e+00   0.0000000000000000e+00   0.0000000000000000e+00   0.0000000000000000e+00   0.0000000000000000e+00   0.0000000000000000e+00  -1.3921532632601505e-01   0.0000000000000000e+00   0.0000000000000000e+00   0.0000000000000000e+00  -4.9678178551264124e-01  -2.8332190451102363e-01   0.0000000000000000e+00
   4.6594489238389686e-01   4.1545489525870266e-01   0.0000000000000000e+00   0.0000000000000000e+00   0.0000000000000000e+00   0.0000000000000000e+00   3.0710297017563015e-01   0.0000000000000000e+00   0.0000000000000000e+00   0.0000000000000000e+00   0.0000000000000000e+00   0.0000000000000000e+00   0.0000000000000000e+00  -3.1169048131007713e-02   0.0000000000000000e+00   0.0000000000000000e+00   0.0000000000000000e+00  -3.7290934696873401e-01  -6.1314554745036309e-01   0.0000000000000000e+00
   0.0000000000000000e+00   0.0000000000000000e+00   6.1961925014848152e-01   4.1206950957495464e-02   6.3584029260004582e-01   0.0000000000000000e+00   0.0000000000000000e+00   0.0000000000000000e+00   3.3100813782381616e-01  -2.7084307386585443e-01   0.0000000000000000e+00   0.0000000000000000e+00   0.0000000000000000e+00   0.0000000000000000e+00   0.0000000000000000e+00  -4.8379068160508132e-03   1.5766234381373012e-01   0.0000000000000000e+00   0.0000000000000000e+00  -4.7727522234190557e-02
   7.1323528838407868e-01   0.0000000000000000e+00   0.0000000000000000e+00   0.0000000000000000e+00   0.0000000000000000e+00   0.0000000000000000e+00   0.0000000000000000e+00   4.3834102114694723e-01  -3.8709906075447043e-01   0.0000000000000000e+00   0.0000000000000000e+00   0.0000000000000000e+00  -5.9367134995921805e-02   0.0000000000000000e+00  -2.7475131755599624e-01  -2.6513043305165540e-01   0.0000000000000000e+00   0.0000000000000000e+00   0.0000000000000000e+00   0.0000000000000000e+00
   0.0000000000000000e+00  -2.5096728161367460e-01   0.0000000000000000e+00  -9.7633805078168184e-02   0.0000000000000000e+00   6.7438716614888938e-01  -4.9143955776814774e-01   0.0000000000000000e+00   0.0000000000000000e+00   0.0000000000000000e+00   0.0000000000000000e+00  -1.3163250715108088e-01   0.0000000000000000e+00  -2.8350813938383634e-01   0.0000000000000000e+00   0.0000000000000000e+00   3.2142925490466806e-01  -1.7364166238372650e-01   0.0000000000000000e+00   0.0000000000000000e+00
   0.0000000000000000e+00   0.0000000000000000e+00   2.7697380051385367e-01   0.0000000000000000e+00   9.2101111818348613e-01   0.0000000000000000e+00   0.0000000000000000e+00   0.0000000000000000e+00   0.0000000000000000e+00   6.8594272625434916e-01  -7.8672717712574813e-01   0.0000000000000000e+00   0.0000000000000000e+00   0.0000000000000000e+00   0.0000000000000000e+00   0.0000000000000000e+00   0.0000000000000000e+00   0.0000000000000000e+00  -1.0861039415714120e+00   7.4826425716806688e-01
   0.0000000000000000e+00  -1.5516383146742979e-01   0.0000000000000000e+00   7.6548488621489574e-01   0.0000000000000000e+00   2.2430874365195966e-01   4.0686046863727526e-01   0.0000000000000000e+00   0.0000000000000000e+00   0.0000000000000000e+00   0.0000000000000000e+00   1.6576858549492662e-01   0.0000000000000000e+00  -9.2811053935721602e-02   0.0000000000000000e+00   0.0000000000000000e+00   3.3527275162690690e-01   1.6001964663542187e-01   0.0000000000000000e+00   0.0000000000000000e+00
   0.0000000000000000e+00   0.0000000000000000e+00   3.2132389346437551e-01   0.0000000000000000e+00  -8.6432536693070772e-02   0.0000000000000000e+00   0.0000000000000000e+00   0.0000000000000000e+00   0.0000000000000000e+00  -1.4102456405286663e+00  -1.5658715233614190e-01   0.0000000000000000e+00   0.0000000000000000e+00   0.0000000000000000e+00   0.0000000000000000e+00   0.0000000000000000e+00   0.0000000000000000e+00   0.0000000000000000e+00  -9.6396460915546323e-01   1.8032279295202455e-01
   0.0000000000000000e+00   6.2936860729156319e-01   0.0000000000000000e+00   9.8874989273098582e-02   0.0000000000000000e+00   3.5278807739501822e-01  -2.4796830209372905e-01   0.0000000000000000e+00   0.0000000000000000e+00   0.0000000000000000e+00   0.0000000000000000e+00   2.4977993983041211e-01   0.0000000000000000e+00  -5.3125353706487029e-02   0.0000000000000000e+00   0.0000000000000000e+00  -2.5858102678102485e-01   5.2544715937718134e-01   0.0000000000000000e+00   0.0000000000000000e+00
   0.0000000000000000e+00  -5.1273122564463036e-01   0.0000000000000000e+00   4.8670230810141830e-02   0.0000000000000000e+00   2.6983047520318737e-01   1.3091245741307800e-01   0.0000000000000000e+00   0.0000000000000000e+00   0.0000000000000000e+00   0.0000000000000000e+00   1.0268189721665955e-01   0.0000000000000000e+00  -1.1178507830396818e-01   0.0000000000000000e+00   0.0000000000000000e+00  -7.8760162161755676e-01   3.7888677800792872e-02   0.0000000000000000e+00   0.0000000000000000e+00
  -4.1858244874118755e-01   0.0000000000000000e+00   0.0000000000000000e+00   0.0000000000000000e+00   0.0000000000000000e+00   0.0000000000000000e+00   0.0000000000000000e+00   1.3764686533387194e-01  -4.7505307183020884e-01   0.0000000000000000e+00   0.0000000000000000e+00   0.0000000000000000e+00   4.8887290269948208e-01   0.0000000000000000e+00  -5.3328067059700057e-01   2.3828903539204030e-01   0.0000000000000000e+00   0.0000000000000000e+00   0.0000000000000000e+00   0.0000000000000000e+00
  -1.0415817663844140e-02   0.0000000000000000e+00   0.0000000000000000e+00   0.0000000000000000e+00   0.0000000000000000e+00   0.0000000000000000e+00   0.0000000000000000e+00  -7.2177011631338428e-01  -5.0233938709431780e-01   0.0000000000000000e+00   0.0000000000000000e+00   0.0000000000000000e+00  -3.8445767830670385e-01   0.0000000000000000e+00  -1.7949972565198735e-01  -2.1579316994506695e-01   0.0000000000000000e+00   0.0000000000000000e+00   0.0000000000000000e+00   0.0000000000000000e+00
   0.0000000000000000e+00   0.0000000000000000e+00   8.1921407579565420e-01   0.0000000000000000e+00  -1.6639454333252313e-02   0.0000000000000000e+00   0.0000000000000000e+00   0.0000000000000000e+00   0.0000000000000000e+00   2.1140993465948218e-01   1.0382069418376849e+00   0.0000000000000000e+00   0.0000000000000000e+00   0.0000000000000000e+00   0.0000000000000000e+00   0.0000000000000000e+00   0.0000000000000000e+00   0.0000000000000000e+00  -1.1917216821577703e-02   7.9916406842050169e-01
   0.0000000000000000e+00   0.0000000000000000e+00  -7.7026803935497490e-02   0.0000000000000000e+00   3.0164308177026844e-01   0.0000000000000000e+00   0.0000000000000000e+00   0.0000000000000000e+00   0.0000000000000000e+00  -9.5022803149764468e-01  -5.4185658253934132e-01   0.0000000000000000e+00   0.0000000000000000e+00   0.0000000000000000e+00   0.0000000000000000e+00   0.0000000000000000e+00   0.0000000000000000e+00   0.0000000000000000e+00   8.3024557051020997e-01   4.7641145002570584e-01
   0.0000000000000000e+00  -2.7840303211717399e-01   0.0000000000000000e+00  -2.9449074952366294e-01   0.0000000000000000e+00   4.4879871856994116e-02   1.8323905147172065e-01   0.0000000000000000e+00   0.0000000000000000e+00   0.0000000000000000e+00   0.0000000000000000e+00  -4.4507497000018087e-01   0.0000000000000000e+00   8.2210988144597111e-02   0.0000000000000000e+00   0.0000000000000000e+00   1.7532882060630500e-01   7.5138913117187722e-01   0.0000000000000000e+00   0.0000000000000000e+00
   3.6615163546766660e-01   0.0000000000000000e+00   0.0000000000000000e+00   0.0000000000000000e+00   0.0000000000000000e+00   0.0000000000000000e+00   0.0000000000000000e+00  -1.3572088924489586e-01  -1.8413894679654261e-01   0.0000000000000000e+00   0.0000000000000000e+00   0.0000000000000000e+00  -8.4774633650565784e-02   0.0000000000000000e+00   1.5882391846858615e-01   8.8385173686047880e-01   0.0000000000000000e+00   0.0000000000000000e+00   0.0000000000000000e+00   0.0000000000000000e+00
   0.0000000000000000e+00   2.2007024802550024e-01   0.0000000000000000e+00  -8.1134365041408030e-02   0.0000000000000000e+00  -1.3817126163552429e-01   2.6675966237938803e-01   0.0000000000000000e+00   0.0000000000000000e+00   0.0000000000000000e+00   0.0000000000000000e+00  -2.3581506324726131e-01   0.0000000000000000e+00  -8.9138330970643109e-01   0.0000000000000000e+00   0.0000000000000000e+00  -5.7231495634267167e-02  -3.5859346878722373e-02   0.0000000000000000e+00   0.0000000000000000e+00
  -3.5410377916636487e-01   0.0000000000000000e+00   0.0000000000000000e+00   0.0000000000000000e+00   0.0000000000000000e+00   0.0000000000000000e+00   0.0000000000000000e+00   4.2667628722563905e-01  -3.3178849279859868e-03   0.0000000000000000e+00   0.0000000000000000e+00   0.0000000000000000e+00  -7.7619063789383147e-01   0.0000000000000000e+00  -2.4000533841700639e-01   1.8020094982089666e-01   0.0000000000000000e+00   0.0000000000000000e+00   0.0000000000000000e+00   0.0000000000000000e+00
   2.3773758890077995e-01   0.0000000000000000e+00   0.0000000000000000e+00   0.0000000000000000e+00   0.0000000000000000e+00   0.0000000000000000e+00   0.0000000000000000e+00  -2.5977985869288051e-01   5.8156330368555653e-01   0.0000000000000000e+00   0.0000000000000000e+00   0.0000000000000000e+00  -3.5322818343776763e-03   0.0000000000000000e+00  -7.2462106567042417e-01   1.1265532308415112e-01   0.0000000000000000e+00   0.0000000000000000e+00   0.0000000000000000e+00   0.0000000000000000e+00
   0.0000000000000000e+00  -3.4520517285872970e-01   0.0000000000000000e+00   1.6281700262131429e-01   0.0000000000000000e+00  -5.0896346354515987e-01  -5.4236110300977991e-01   0.0000000000000000e+00   0.0000000000000000e+00   0.0000000000000000e+00   0.0000000000000000e+00   3.3731205534471898e-01   0.0000000000000000e+00  -2.8984046985165102e-01   0.0000000000000000e+00   0.0000000000000000e+00   7.0473811038784195e-02   3.1364177068764321e-01   0.0000000000000000e+00   0.0000000000000000e+00
   0.0000000000000000e+00   9.3998306591957265e-02   0.0000000000000000e+00   5.2205221110860989e-01   0.0000000000000000e+00  -1.3217532708777605e-01  -3.3975364053490265e-01   0.0000000000000000e+00   0.0000000000000000e+00   0.0000000000000000e+00   0.0000000000000000e+00  -7.1748182772150038e-01   0.0000000000000000e+00   1.0178745931529823e-01   0.0000000000000000e+00   0.0000000000000000e+00  -2.4106587658180678e-01  -4.9692424476699401e-02   0.0000000000000000e+00   0.0000000000000000e+00
   0.0000000000000000e+00   0.0000000000000000e+00  -1.5717532820637545e+00   0.0000000000000000e+00   1.5711109175220442e-01   0.0000000000000000e+00   0.0000000000000000e+00   0.0000000000000000e+00   0.0000000000000000e+00  -5.4688070697756455e-02   4.8701092422092307e-01   0.0000000000000000e+00   0.0000000000000000e+00   0.0000000000000000e+00   0.0000000000000000e+00   0.0000000000000000e+00   0.0000000000000000e+00   0.0000000000000000e+00  -5.0048811972336693e-01   3.6452361373487069e-01
   0.0000000000000000e+00   0.0000000000000000e+00   3.6796955345110821e-02   0.0000000000000000e+00  -1.2127756393433506e+00   0.0000000000000000e+00   0.0000000000000000e+00   0.0000000000000000e+00   0.0000000000000000e+00   2.2129972331180831e-01  -6.8495097456216447e-01   0.0000000000000000e+00   0.0000000000000000e+00   0.0000000000000000e+00   0.0000000000000000e+00   0.0000000000000000e+00   0.0000000000000000e+00   0.0000000000000000e+00  -3.2232255991566289e-01   1.7698277405530877e-01
  -1.0443726201703853e-03   0.0000000000000000e+00   0.0000000000000000e+00   0.0000000000000000e+00   0.0000000000000000e+00   2.3949649361869371e-01  -4.5888339525267335e-01   0.0000000000000000e+00   1.5416508402599000e-01   0.0000000000000000e+00   0.0000000000000000e+00   2.9621203751427855e-01   0.0000000000000000e+00  -2.5134022789421961e-01   0.0000000000000000e+00   0.0000000000000000e+00   0.0000000000000000e+00  -6.1817016016127546e-01  -4.1863070482076520e-01   0.0000000000000000e+00
   0.0000000000000000e+00   4.4222587027376636e-01   9.9755226437187233e-02   0.0000000000000000e+00   0.0000000000000000e+00   0.0000000000000000e+00   0.0000000000000000e+00   0.0000000000000000e+00   0.0000000000000000e+00   0.0000000000000000e+00   1.0231004578119705e-01   0.0000000000000000e+00  -5.5266579045946514e-02   0.0000000000000000e+00   5.5367463094912794e-01   6.8877270363686183e-01   0.0000000000000000e+00   0.0000000000000000e+00   0.0000000000000000e+00   0.0000000000000000e+00
   0.0000000000000000e+00  -6.2495629718142742e-01  -1.3966815462345233e-01   0.0000000000000000e+00   0.0000000000000000e+00   0.0000000000000000e+00   0.0000000000000000e+00   0.0000000000000000e+00   0.0000000000000000e+00   0.0000000000000000e+00  -2.7494615449954213e-01   0.0000000000000000e+00   7.9619953882095029e-02   0.0000000000000000e+00   7.0586482348722090e-01  -9.8704403298158008e-02   0.0000000000000000e+00   0.0000000000000000e+00   0.0000000000000000e+00   0.0000000000000000e+00
   0.0000000000000000e+00   0.0000000000000000e+00   0.0000000000000000e+00  -4.5743666911311748e-01  -4.1659131788969339e-01   0.0000000000000000e+00   0.0000000000000000e+00   4.5773384226157093e-01   0.0000000000000000e+00   9.4767269255989828e-02   0.0000000000000000e+00   0.0000000000000000e+00   0.0000000000000000e+00   0.0000000000000000e+00   0.0000000000000000e+00   0.0000000000000000e+00   5.2090258841928305e-01   0.0000000000000000e+00   0.0000000000000000e+00   5.5067622426067464e-01
   0.0000000000000000e+00   0.0000000000000000e+00   0.0000000000000000e+00   4.3275884183645164e-01   7.9479847267287018e-01   0.0000000000000000e+00   0.0000000000000000e+00  -6.4019999731701260e-01   0.0000000000000000e+00  -8.4959036191342674e-01   0.0000000000000000e+00   0.0000000000000000e+00   0.0000000000000000e+00   0.0000000000000000e+00   0.0000000000000000e+00   0.0000000000000000e+00   8.9629686143781440e-01   0.0000000000000000e+00   0.0000000000000000e+00   3.5860873056238485e-01
   5.6879980493394232e-02   0.0000000000000000e+00   0.0000000000000000e+00   0.0000000000000000e+00   0.0000000000000000e+00   3.3778824199007140e-01   6.8117885044762472e-01   0.0000000000000000e+00  -9.5728665598803220e-02   0.0000000000000000e+00   0.0000000000000000e+00  -2.7702798476804358e-01   0.0000000000000000e+00  -4.6715353358193618e-01   0.0000000000000000e+00   0.0000000000000000e+00   0.0000000000000000e+00  -3.3837262674681545e-01  -4.7122036845759982e-03   0.0000000000000000e+00
   2.8255642631106703e-01   0.0000000000000000e+00   0.0000000000000000e+00   0.0000000000000000e+00   0.0000000000000000e+00   9.7698311628268197e-02  -1.6603035206869096e-01   0.0000000000000000e+00  -6.6895055929697828e-02   0.0000000000000000e+00   0.0000000000000000e+00   3.4316401031711319e-01   0.0000000000000000e+00  -6.9730949425400923e-01   0.0000000000000000e+00   0.0000000000000000e+00   0.0000000000000000e+00   5.0977443985406978e-01   1.2125935533880602e-01   0.0000000000000000e+00
   0.0000000000000000e+00   0.0000000000000000e+00   0.0000000000000000e+00  -3.2453928354396144e-01  -4.2106961562680989e-01   0.0000000000000000e+00   0.0000000000000000e+00  -9.3333558687883833e-01   0.0000000000000000e+00   7.0634369847279443e-03   0.0000000000000000e+00   0.0000000000000000e+00   0.0000000000000000e+00   0.0000000000000000e+00   0.0000000000000000e+00   0.0000000000000000e+00  -3.1638788861821404e-01   0.0000000000000000e+00   0.0000000000000000e+00   5.9038790630990357e-01
  -4.3243749281068827e-01   0.0000000000000000e+00   0.0000000000000000e+00   0.0000000000000000e+00   0.0000000000000000e+00   6.8484301976415662e-01   9.1387201998977347e-02   0.0000000000000000e+00   1.8336631997576652e-01   0.0000000000000000e+00   0.0000000000000000e+00   3.7937136979115271e-01   0.0000000000000000e+00   2.1627795126035271e-01   0.0000000000000000e+00   0.0000000000000000e+00   0.0000000000000000e+00   1.2959762726745894e-01   3.0743892351052932e-01   0.0000000000000000e+00
   0.0000000000000000e+00   0.0000000000000000e+00   0.0000000000000000e+00   6.2876011377060670e-01  -4.9900053788445087e-01   0.0000000000000000e+00   0.0000000000000000e+00   6.0339727770394425e-01   0.0000000000000000e+00  -8.3853020985799154e-01   0.0000000000000000e+00   0.0000000000000000e+00   0.0000000000000000e+00   0.0000000000000000e+00   0.0000000000000000e+00   0.0000000000000000e+00  -6.0608775722862129e-01   0.0000000000000000e+00   0.0000000000000000e+00  -5.5019215384348868e-02
   0.0000000000000000e+00  -1.9538733996421734e-01  -1.5946765729394718e-01   0.0000000000000000e+00   0.0000000000000000e+00   0.0000000000000000e+00   0.0000000000000000e+00   0.0000000000000000e+00   0.0000000000000000e+00   0.0000000000000000e+00  -3.3143292034955869e-02   0.0000000000000000e+00   8.3233517109706889e-01   0.0000000000000000e+00  -2.5219305750426102e-01   4.2298014203204093e-01   0.0000000000000000e+00   0.0000000000000000e+00   0.0000000000000000e+00   0.0000000000000000e+00
   7.6164638159439524e-01   0.0000000000000000e+00   0.0000000000000000e+00   0.0000000000000000e+00   0.0000000000000000e+00   3.1816893790116763e-01  -1.6595899266483058e-01   0.0000000000000000e+00   1.0925499816023446e-01   0.0000000000000000e+00   0.0000000000000000e+00  -1.3599056494588074e-01   0.0000000000000000e+00   2.5973256117909738e-01   0.0000000000000000e+00   0.0000000000000000e+00   0.0000000000000000e+00  -1.7223024042985080e-01   4.0443365547418775e-01   0.0000000000000000e+00
   0.0000000000000000e+00  -5.5059470402345156e-01   4.7144312854816006e-01   0.0000000000000000e+00   0.0000000000000000e+00   0.0000000000000000e+00   0.0000000000000000e+00   0.0000000000000000e+00   0.0000000000000000e+00   0.0000000000000000e+00   6.0161297711620110e-01   0.0000000000000000e+00  -1.8018290470476966e-01   0.0000000000000000e+00  -1.0263368659287349e-01   2.6391119991378209e-01   0.0000000000000000e+00   0.0000000000000000e+00   0.0000000000000000e+00   0.0000000000000000e+00
   3.4458539113927034e-01   0.0000000000000000e+00   0.0000000000000000e+00   0.0000000000000000e+00   0.0000000000000000e+00  -5.7859633761637358e-02   4.2451254581504633e-01   0.0000000000000000e+00  -2.9246940119779147e-01   0.0000000000000000e+00   0.0000000000000000e+00   6.3476727023150181e-01   0.0000000000000000e+00   3.0913215409498040e-01   0.0000000000000000e+00   0.0000000000000000e+00   0.0000000000000000e+00  -4.2837195150370183e-03  -3.3712518816837389e-01   0.0000000000000000e+00
   0.0000000000000000e+00   2.0371942244349503e-01  -2.3126376734999970e-01   0.0000000000000000e+00   0.0000000000000000e+00   0.0000000000000000e+00   0.0000000000000000e+00   0.0000000000000000e+00   0.0000000000000000e+00   0.0000000000000000e+00   7.1147645861061271e-01   0.0000000000000000e+00   3.4383721909285314e-01   0.0000000000000000e+00   3.1322169347738998e-01  -4.2718245888018047e-01   0.0000000000000000e+00   0.0000000000000000e+00   0.0000000000000000e+00   0.0000000000000000e+00
   0.0000000000000000e+00  -1.7616345386095247e-01  -8.1815048378371769e-01   0.0000000000000000e+00   0.0000000000000000e+00   0.0000000000000000e+00   0.0000000000000000e+00   0.0000000000000000e+00   0.0000000000000000e+00   0.0000000000000000e+00   2.1142815200330495e-01   0.0000000000000000e+00  -3.8358117622979343e-01   0.0000000000000000e+00  -1.5151373820502143e-01   2.9121028197167920e-01   0.0000000000000000e+00   0.0000000000000000e+00   0.0000000000000000e+00   0.0000000000000000e+00
   0.0000000000000000e+00   0.0000000000000000e+00   0.0000000000000000e+00  -3.4827562695506858e-01  -8.3336483254251870e-01   0.0000000000000000e+00   0.0000000000000000e+00   1.4963044764937380e-01   0.0000000000000000e+00  -4.2141180954927987e-01   0.0000000000000000e+00   0.0000000000000000e+00   0.0000000000000000e+00   0.0000000000000000e+00   0.0000000000000000e+00   0.0000000000000000e+00  -1.0492435729086241e-01   0.0000000000000000e+00   0.0000000000000000e+00  -1.0875365769986833e+00
  -7.5257313204650178e-02   0.0000000000000000e+00   0.0000000000000000e+00   0.0000000000000000e+00   0.0000000000000000e+00  -4.9155287460167796e-01   1.5108136849466372e-01   0.0000000000000000e+00   2.4682120989476508e-01   0.0000000000000000e+00   0.0000000000000000e+00   3.9004086896784318e-01   0.0000000000000000e+00  -1.4998560029054844e-01   0.0000000000000000e+00   0.0000000000000000e+00   0.0000000000000000e+00  -3.8945286917044386e-01   5.8537570982669418e-01   0.0000000000000000e+00
  -1.5942174347812194e-01   0.0000000000000000e+00   0.0000000000000000e+00   0.0000000000000000e+00   0.0000000000000000e+00   6.1499369993058550e-02  -2.4274438419880906e-01   0.0000000000000000e+00  -8.7782417301344373e-01   0.0000000000000000e+00   0.0000000000000000e+00   1.6581607769311113e-02   0.0000000000000000e+00  -7.7207900672474766e-03   0.0000000000000000e+00   0.0000000000000000e+00   0.0000000000000000e+00  -2.1295293084684039e-01   3.0922307374826769e-01   0.0000000000000000e+00
   0.0000000000000000e+00   0.0000000000000000e+00   0.0000000000000000e+00   6.5796184511832623e-01  -6.4404698569477670e-01   0.0000000000000000e+00   0.0000000000000000e+00  -1.3497430947649355e-01   0.0000000000000000e+00   5.8709615930212178e-01   0.0000000000000000e+00   0.0000000000000000e+00   0.0000000000000000e+00   0.0000000000000000e+00   0.0000000000000000e+00   0.0000000000000000e+00   3.4101590944221594e-01   0.0000000000000000e+00   0.0000000000000000e+00   8.9521353430363049e-02
  -1.0052349798417943e+00   8.7054240329543543e-03   0.0000000000000000e+00   0.0000000000000000e+00   0.0000000000000000e+00   0.0000000000000000e+00   0.0000000000000000e+00   0.0000000000000000e+00   5.8784247640492693e-01   3.6412075918300546e-01   0.0000000000000000e+00   0.0000000000000000e+00   0.0000000000000000e+00  -8.7407930489596525e-02   0.0000000000000000e+00   0.0000000000000000e+00  -7.5966053300869751e-01   0.0000000000000000e+00   0.0000000000000000e+00   0.0000000000000000e+00
   2.5661008207673264e-01  -3.3809463587746280e-01   0.0000000000000000e+00   0.0000000000000000e+00   0.0000000000000000e+00   0.0000000000000000e+00   0.0000000000000000e+00   0.0000000000000000e+00   8.1825544994748101e-01   1.0971287216666752e+00   0.0000000000000000e+00   0.0000000000000000e+00   0.0000000000000000e+00   3.5165884156202049e-01   0.0000000000000000e+00   0.0000000000000000e+00   5.5991188141285586e-01   0.0000000000000000e+00   0.0000000000000000e+00   0.0000000000000000e+00
   0.0000000000000000e+00   0.0000000000000000e+00   6.4673753865979744e-01  -2.5607166692076083e-01   0.0000000000000000e+00   0.0000000000000000e+00  -3.3716496868024032e-01   0.0000000000000000e+00   0.0000000000000000e+00   0.0000000000000000e+00   0.0000000000000000e+00   0.0000000000000000e+00   0.0000000000000000e+00   0.0000000000000000e+00   3.7721909810497078e-01   0.0000000000000000e+00   0.0000000000000000e+00   5.0555048499948230e-01   0.0000000000000000e+00  -6.7838783341126085e-02
   0.0000000000000000e+00   0.0000000000000000e+00  -4.9699945082572394e-01  -1.4733262100666172e-01   0.0000000000000000e+00   0.0000000000000000e+00   4.2010724037015051e-01   0.0000000000000000e+00   0.0000000000000000e+00   0.0000000000000000e+00   0.0000000000000000e+00   0.0000000000000000e+00   0.0000000000000000e+00   0.0000000000000000e+00   5.3966415852605831e-01   0.0000000000000000e+00   0.0000000000000000e+00   3.9461340418493018e-01   0.0000000000000000e+00  -3.2838606623112304e-01
   0.0000000000000000e+00   0.0000000000000000e+00   0.0000000000000000e+00   0.0000000000000000e+00   1.7761749767798687e-01  -4.4106107268637607e-01   0.0000000000000000e+00   4.6893328669964435e-01   0.0000000000000000e+00   0.0000000000000000e+00  -1.0158917364831879e-01   4.9158934925722902e-01   3.5439835841804579e-01   0.0000000000000000e+00   0.0000000000000000e+00  -3.2412334826127748e-01   0.0000000000000000e+00   0.0000000000000000e+00  -2.6717810063929531e-01   0.0000000000000000e+00
   0.0000000000000000e+00   0.0000000000000000e+00   0.0000000000000000e+00   0.0000000000000000e+00   6.1364441751269017e-01   4.0099364554610156e-01   0.0000000000000000e+00  -4.4708466868898888e-01   0.0000000000000000e+00   0.0000000000000000e+00   5.4977914403577813e-02   2.9517103862209959e-01  -3.8576647548853871e-03   0.0000000000000000e+00   0.0000000000000000e+00  -4.1505175710760062e-01   0.0000000000000000e+00   0.0000000000000000e+00  -1.8126454190818604e-02   0.0000000000000000e+00
   0.0000000000000000e+00   0.0000000000000000e+00  -2.3954699152367451e-01  -9.2111785193074480e-01   0.0000000000000000e+00   0.0000000000000000e+00  -1.9304511448641523e-01   0.0000000000000000e+00   0.0000000000000000e+00   0.0000000000000000e+00   0.0000000000000000e+00   0.0000000000000000e+00   0.0000000000000000e+00   0.0000000000000000e+00  -1.7550456299957556e-01   0.0000000000000000e+00   0.0000000000000000e+00  -1.4980623299761389e-01   0.0000000000000000e+00   6.0406675134190353e-02
   0.0000000000000000e+00   0.0000000000000000e+00   0.0000000000000000e+00   0.0000000000000000e+00  -4.5775122457615702e-01   7.9284256025022704e-02   0.0000000000000000e+00  -3.5673203755354710e-01   0.0000000000000000e+00   0.0000000000000000e+00  -5.3047968235655524e-02   5.8805690161950686e-01  -1.8929421241118027e-01   0.0000000000000000e+00   0.0000000000000000e+00   2.1774546749177495e-01   0.0000000000000000e+00   0.0000000000000000e+00  -4.7439401617920457e-01   0.0000000000000000e+00
   3.9618269284092489e-01   6.9709921658900076e-01   0.0000000000000000e+00   0.0000000000000000e+00   0.0000000000000000e+00   0.0000000000000000e+00   0.0000000000000000e+00   0.0000000000000000e+00   7.4328617614331183e-01  -9.2507081894238030e-01   0.0000000000000000e+00   0.0000000000000000e+00   0.0000000000000000e+00  -2.3084302975487747e-01   0.0000000000000000e+00   0.0000000000000000e+00  -6.2126841011505263e-01   0.0000000000000000e+00   0.0000000000000000e+00   0.0000000000000000e+00
  -3.6026735196522031e-01   8.9486291536562967e-01   0.0000000000000000e+00   0.0000000000000000e+00   0.0000000000000000e+00   0.0000000000000000e+00   0.0000000000000000e+00   0.0000000000000000e+00   1.6632571175668615e-01   2.2678212724256686e-03   0.0000000000000000e+00   0.0000000000000000e+00   0.0000000000000000e+00  -9.8092783510509796e-01   0.0000000000000000e+00   0.0000000000000000e+00   3.4293831268896630e-01   0.0000000000000000e+00   0.0000000000000000e+00   0.0000000000000000e+00
   0.0000000000000000e+00   0.0000000000000000e+00   0.0000000000000000e+00   0.0000000000000000e+00   3.8272338899663222e-01   3.3228988928464942e-01   0.0000000000000000e+00   3.5456079887132902e-01   0.0000000000000000e+00   0.0000000000000000e+00  -1.1825203815265597e-02   3.0417498745067145e-01   5.8357251153323839e-02   0.0000000000000000e+00   0.0000000000000000e+00   7.1468078041417771e-01   0.0000000000000000e+00   0.0000000000000000e+00   1.0274449769391407e-01   0.0000000000000000e+00
   0.0000000000000000e+00   0.0000000000000000e+00   0.0000000000000000e+00   0.0000000000000000e+00   1.5980417236913730e-01  -6.4196648822798541e-01   0.0000000000000000e+00  -4.1946001035334735e-01   0.0000000000000000e+00   0.0000000000000000e+00   1.4520695156093841e-01   2.5580771087539911e-01  -4.3709289820157926e-02   0.0000000000000000e+00   0.0000000000000000e+00   2.4820759106238516e-01   0.0000000000000000e+00   0.0000000000000000e+00   4.8616334723784532e-01   0.0000000000000000e+00
   0.0000000000000000e+00   0.0000000000000000e+00   0.0000000000000000e+00   0.0000000000000000e+00   7.5756700044415412e-02  -5.6126620439602884e-02   0.0000000000000000e+00  -2.6614149197185821e-01   0.0000000000000000e+00   0.0000000000000000e+00   4.6999986035001085e-01  -2.5365146557864754e-01   6.4775036188334012e-01   0.0000000000000000e+00   0.0000000000000000e+00   2.3771978725714493e-01   0.0000000000000000e+00   0.0000000000000000e+00  -3.9868442135929405e-01   0.0000000000000000e+00
  -9.2006527567651208e-02  -5.8623307752985254e-01   0.0000000000000000e+00   0.0000000000000000e+00   0.0000000000000000e+00   0.0000000000000000e+00   0.0000000000000000e+00   0.0000000000000000e+00   3.1466995847854579e-01  -8.8169108902131432e-01   0.0000000000000000e+00   0.0000000000000000e+00   0.0000000000000000e+00  -5.5487355048032705e-01   0.0000000000000000e+00   0.0000000000000000e+00   4.1150533566193337e-01   0.0000000000000000e+00   0.0000000000000000e+00   0.0000000000000000e+00
   0.0000000000000000e+00   0.0000000000000000e+00   4.0148381186633048e-01  -1.9379667588532712e-01   0.0000000000000000e+00   0.0000000000000000e+00   6.6074783647165314e-01   0.0000000000000000e+00   0.0000000000000000e+00   0.0000000000000000e+00   0.0000000000000000e+00   0.0000000000000000e+00   0.0000000000000000e+00   0.0000000000000000e+00  -4.9809294592388315e-01   0.0000000000000000e+00   0.0000000000000000e+00   1.6008879004638066e-01   0.0000000000000000e+00  -3.0156407336661339e-01
   0.0000000000000000e+00   0.0000000000000000e+00   0.0000000000000000e+00   0.0000000000000000e+00   2.1289778854125502e-01  -1.6746691886547563e-01   0.0000000000000000e+00   2.2541209310615978e-01   0.0000000000000000e+00   0.0000000000000000e+00   6.3921098004786148e-01  -5.0728037144776653e-02  -6.0956549982351027e-01   0.0000000000000000e+00   0.0000000000000000e+00  -2.2290768978948515e-02   0.0000000000000000e+00   0.0000000000000000e+00  -3.0428237424862459e-01   0.0000000000000000e+00
   1.5978938284004415e-02  -1.1343575108068885e-01   0.0000000000000000e+00   0.0000000000000000e+00   0.0000000000000000e+00   0.0000000000000000e+00   0.0000000000000000e+00   0.0000000000000000e+00   2.1743165274462406e-02   7.8411146352283490e-01   0.0000000000000000e+00   0.0000000000000000e+00   0.0000000000000000e+00  -8.8555044482599432e-01   0.0000000000000000e+00   0.0000000000000000e+00  -9.5815459099416977e-01   0.0000000000000000e+00   0.0000000000000000e+00   0.0000000000000000e+00
   0.0000000000000000e+00   0.0000000000000000e+00  -3.3884206629818137e-01   1.3978014396744950e-01   0.0000000000000000e+00   0.0000000000000000e+00  -2.9906169440224417e-01   0.0000000000000000e+00   0.0000000000000000e+00   0.0000000000000000e+00   0.0000000000000000e+00   0.0000000000000000e+00   0.0000000000000000e+00   0.0000000000000000e+00  -5.2692965171680350e-01   0.0000000000000000e+00   0.0000000000000000e+00   7.0444490339725729e-01   0.0000000000000000e+00   4.8085222467116162e-02
   0.0000000000000000e+00   0.0000000000000000e+00   0.0000000000000000e+00   0.0000000000000000e+00   3.9909554972978711e-01  -2.9094728762115518e-01   0.0000000000000000e+00  -1.7221254072165865e-01   0.0000000000000000e+00   0.0000000000000000e+00  -5.7717202099693243e-01  -3.1706567527341306e-01  -2.0515341197997194e-01   0.0000000000000000e+00   0.0000000000000000e+00   2.1419571338127824e-01   0.0000000000000000e+00   0.0000000000000000e+00  -4.5253657144340842e-01   0.0000000000000000e+00
   0.0000000000000000e+00   0.0000000000000000e+00  -3.6553299922333207e-02   8.4656144552285623e-02   0.0000000000000000e+00   0.0000000000000000e+00  -3.8280239523237636e-01   0.0000000000000000e+00   0.0000000000000000e+00   0.0000000000000000e+00   0.0000000000000000e+00   0.0000000000000000e+00   0.0000000000000000e+00   0.0000000000000000e+00  -9.9574372988423948e-02   0.0000000000000000e+00   0.0000000000000000e+00  -2.1067989531169806e-01   0.0000000000000000e+00  -8.8918976917984172e-01
