# Supplementary material for: An improved golden jackal optimization for multilevel thresholding image segmentation
Source: PLoS One. 2023 May 5;18(5):e0285211. doi: 10.1371/journal.pone.0285211 (PMC10162520; doi:10.1371/journal.pone.0285211)
Supplement: S1 File — (ZIP) [file pone.0285211.s002.zip › CEC/CEC22/input_data/M_12_D10.txt]

   1.6112618954942112e-01  -1.2959636260153679e-01   0.0000000000000000e+00   0.0000000000000000e+00  -2.8273520411586761e-01   7.6144668152184936e-01   0.0000000000000000e+00   0.0000000000000000e+00  -4.8652789010957176e-01   2.4656338239930481e-01
   1.1775511667173055e-01   5.0201018975889877e-01   0.0000000000000000e+00   0.0000000000000000e+00   2.0003740556123351e-01   4.7168698792847918e-01   0.0000000000000000e+00   0.0000000000000000e+00   6.4572591256802858e-01   2.3378188447640103e-01
   0.0000000000000000e+00   0.0000000000000000e+00   2.0934511819686502e-01   1.2447900563771845e-01   0.0000000000000000e+00   0.0000000000000000e+00  -7.2481489439887126e-01   6.1322122819473739e-02   0.0000000000000000e+00   0.0000000000000000e+00
   0.0000000000000000e+00   0.0000000000000000e+00   7.7695617192836675e-01   1.1085525031634480e+00   0.0000000000000000e+00   0.0000000000000000e+00  -1.3636322833145748e-01   4.5790753117234440e-01   0.0000000000000000e+00   0.0000000000000000e+00
   1.4863719878308601e-01  -5.2844134091018002e-01   0.0000000000000000e+00   0.0000000000000000e+00   8.1484317353384506e-01   1.3070468248924511e-01   0.0000000000000000e+00   0.0000000000000000e+00  -1.2019027030212334e-02   1.3213312932377511e-01
   8.7302417177205027e-01   1.2449766281534122e-01   0.0000000000000000e+00   0.0000000000000000e+00   3.6656106547353628e-03  -4.6199520405877451e-02   0.0000000000000000e+00   0.0000000000000000e+00  -5.4654408332202919e-02  -4.6604097536364164e-01
   0.0000000000000000e+00   0.0000000000000000e+00  -5.9496907476358973e-01   5.2418294283253342e-01   0.0000000000000000e+00   0.0000000000000000e+00  -4.5148102087185205e-01   1.6499304320380004e-01   0.0000000000000000e+00   0.0000000000000000e+00
   0.0000000000000000e+00   0.0000000000000000e+00   1.1180421214632288e+00   6.1736904730632314e-02   0.0000000000000000e+00   0.0000000000000000e+00   1.7793571156215676e-01   1.6324786168990962e-01   0.0000000000000000e+00   0.0000000000000000e+00
   1.0339100611327516e-01   5.8025923615441788e-01   0.0000000000000000e+00   0.0000000000000000e+00   3.2331926141024436e-01  -2.8085152856092410e-01   0.0000000000000000e+00   0.0000000000000000e+00  -5.2448416359718952e-01   4.4058251775831858e-01
  -4.0647037042500178e-01   3.1581616837449195e-01   0.0000000000000000e+00   0.0000000000000000e+00   3.3395757481279503e-01   3.1561787942536973e-01   0.0000000000000000e+00   0.0000000000000000e+00  -2.6098555277749619e-01  -6.7511941122547403e-01
   1.3795845756137284e+00   0.0000000000000000e+00   0.0000000000000000e+00   9.5174685461165698e-02  -4.6469635125120853e-02   0.0000000000000000e+00   6.7980384289369833e-01   0.0000000000000000e+00   0.0000000000000000e+00   0.0000000000000000e+00
   0.0000000000000000e+00  -2.0802880980842167e-02   1.0068320659336152e-01   0.0000000000000000e+00   0.0000000000000000e+00  -3.1559655896377264e-01   0.0000000000000000e+00  -7.2076408006299386e-01   5.6356559478384716e-01   2.2961251117932568e-01
   0.0000000000000000e+00   3.5669022432201475e-01  -6.0571303275262789e-01   0.0000000000000000e+00   0.0000000000000000e+00  -1.4342089837470387e-01   0.0000000000000000e+00  -2.7757838236590709e-01  -4.8393001446345918e-01   4.1722444137495057e-01
   6.6483413392329771e-03   0.0000000000000000e+00   0.0000000000000000e+00  -5.5113573781231440e-01  -7.9691248486421995e-01   0.0000000000000000e+00   4.9001295694932323e-01   0.0000000000000000e+00   0.0000000000000000e+00   0.0000000000000000e+00
   1.0070347681677601e+00   0.0000000000000000e+00   0.0000000000000000e+00  -8.7265399372230634e-01   3.5900459080397173e-01   0.0000000000000000e+00  -4.1865053659812268e-01   0.0000000000000000e+00   0.0000000000000000e+00   0.0000000000000000e+00
   0.0000000000000000e+00   1.1914830864121762e-02  -5.9236850012500430e-01   0.0000000000000000e+00   0.0000000000000000e+00  -4.0831730462278681e-01   0.0000000000000000e+00   1.0261300880874726e-01   2.6671057555097377e-01  -6.3290648197280985e-01
  -6.1232913831276742e-02   0.0000000000000000e+00   0.0000000000000000e+00   6.7780275589407712e-01  -4.8311998858384976e-02   0.0000000000000000e+00  -3.8680309496085079e-03   0.0000000000000000e+00   0.0000000000000000e+00   0.0000000000000000e+00
   0.0000000000000000e+00   2.7241315140820227e-01   5.1245175072196725e-01   0.0000000000000000e+00   0.0000000000000000e+00  -6.0685699608213239e-01   0.0000000000000000e+00  -1.1140131410876791e-01  -4.4605548108412280e-01  -2.8902096712464503e-01
   0.0000000000000000e+00   5.2993269279609689e-01   7.0412569201568576e-02   0.0000000000000000e+00   0.0000000000000000e+00  -2.8866839164810604e-01   0.0000000000000000e+00   5.6114345517180308e-01   4.0354969397964041e-01   3.9134337617289228e-01
   0.0000000000000000e+00  -7.1913821819398327e-01  -6.7152417706063561e-02   0.0000000000000000e+00   0.0000000000000000e+00  -5.1137205887168680e-01   0.0000000000000000e+00   2.5617908363092173e-01  -1.2350377585460071e-01   3.6871193063694468e-01
   9.0138480402585916e-02  -7.5844154348207973e-02   0.0000000000000000e+00   0.0000000000000000e+00   6.3351780967116511e-01   0.0000000000000000e+00   7.0162121625204965e-01  -3.0387512921482240e-01   1.2863832284227189e-02   0.0000000000000000e+00
  -2.6340926003426235e-01   2.0199816985163085e-01   0.0000000000000000e+00   0.0000000000000000e+00   6.0034694574416458e-02   0.0000000000000000e+00  -2.5483393957947936e-01  -6.1977032348725469e-01  -6.6117512499719511e-01   0.0000000000000000e+00
   0.0000000000000000e+00   0.0000000000000000e+00   8.5227643341745252e-01  -4.8477186460791237e-02   0.0000000000000000e+00  -1.4072021862144776e-01   0.0000000000000000e+00   0.0000000000000000e+00   0.0000000000000000e+00   3.9664444539450816e-01
   0.0000000000000000e+00   0.0000000000000000e+00   4.3933593847337976e-01  -4.3600494309911952e-01   0.0000000000000000e+00  -2.4251438993255114e-01   0.0000000000000000e+00   0.0000000000000000e+00   0.0000000000000000e+00  -6.3667127693176437e-02
   5.8308697839874379e-01  -1.9636113949834799e-01   0.0000000000000000e+00   0.0000000000000000e+00  -5.8959839679984283e-01   0.0000000000000000e+00   3.6930850547552801e-01  -1.6849969698529357e-01  -3.3021915284714237e-01   0.0000000000000000e+00
   0.0000000000000000e+00   0.0000000000000000e+00   2.7559708928814214e-01  -3.9797242442099909e-02   0.0000000000000000e+00   1.1062377272717459e+00   0.0000000000000000e+00   0.0000000000000000e+00   0.0000000000000000e+00   7.3137714705441970e-01
  -3.1117201365112512e-01   5.1872524085390115e-01   0.0000000000000000e+00   0.0000000000000000e+00  -4.3299341979972700e-01   0.0000000000000000e+00   3.2125067586311162e-01  -3.6326890833227005e-01   4.5983312661016301e-01   0.0000000000000000e+00
  -2.3449607431010608e-01  -7.6769445738864361e-01   0.0000000000000000e+00   0.0000000000000000e+00  -1.2304329749251922e-01   0.0000000000000000e+00  -1.4578313273258503e-01  -4.5700422315446532e-01   3.3228237449453996e-01   0.0000000000000000e+00
  -6.5626500802205734e-01  -2.3760482132845095e-01   0.0000000000000000e+00   0.0000000000000000e+00  -2.1166434777771587e-01   0.0000000000000000e+00   4.2654875617565263e-01   3.9285537331581422e-01  -3.6301405794957092e-01   0.0000000000000000e+00
   0.0000000000000000e+00   0.0000000000000000e+00  -3.1727461901880794e-01  -3.2539100638169705e-01   0.0000000000000000e+00   5.6980260529666826e-01   0.0000000000000000e+00   0.0000000000000000e+00   0.0000000000000000e+00  -4.5249319542876987e-01
  -1.6123940513894708e-01   0.0000000000000000e+00   1.1292991713322018e+00   0.0000000000000000e+00   0.0000000000000000e+00   0.0000000000000000e+00   0.0000000000000000e+00   0.0000000000000000e+00   1.3197136614286559e-01  -1.4725462133422531e+00
   0.0000000000000000e+00   3.1311168509046361e-01   0.0000000000000000e+00   2.5858867852158063e-01   5.3531831710117839e-01  -6.5433620983304808e-01   2.2432125801005678e-01   2.6467218418704475e-01   0.0000000000000000e+00   0.0000000000000000e+00
  -5.8695326519640922e-01   0.0000000000000000e+00   3.8470001510443963e-01   0.0000000000000000e+00   0.0000000000000000e+00   0.0000000000000000e+00   0.0000000000000000e+00   0.0000000000000000e+00  -6.6679560237997193e-01  -1.0507862780953992e-01
   0.0000000000000000e+00   3.6880866192182421e-02   0.0000000000000000e+00  -9.1979160247087466e-01  -4.2532747520787811e-02  -3.4791588749065272e-01   1.6281846653391568e-01  -5.7086402132587130e-02   0.0000000000000000e+00   0.0000000000000000e+00
   0.0000000000000000e+00  -1.8606573814188765e-01   0.0000000000000000e+00   1.6572551670337962e-01   9.5202331647382080e-02  -3.0392558124826052e-01   3.3336223113047264e-02  -9.1398525564884003e-01   0.0000000000000000e+00   0.0000000000000000e+00
   0.0000000000000000e+00  -5.3353629507190958e-01   0.0000000000000000e+00  -1.1003129969895944e-01   5.9976983103328607e-01   3.6646036595614251e-01   4.5509372800203901e-01   4.5877920902134661e-02   0.0000000000000000e+00   0.0000000000000000e+00
   0.0000000000000000e+00  -1.7555646112458351e-01   0.0000000000000000e+00   2.1204538890923752e-01  -5.7782281917125178e-01  -1.7845980924261190e-01   7.4055293678592415e-01   1.0035395332304467e-01   0.0000000000000000e+00   0.0000000000000000e+00
   0.0000000000000000e+00  -7.4195644498635605e-01   0.0000000000000000e+00   5.0795891633175980e-02  -9.4650516324461656e-02  -4.3850518521928572e-01  -4.0808070640479488e-01   2.8132726581665268e-01   0.0000000000000000e+00   0.0000000000000000e+00
  -7.7483872244480956e-01   0.0000000000000000e+00  -1.2463612674977080e+00   0.0000000000000000e+00   0.0000000000000000e+00   0.0000000000000000e+00   0.0000000000000000e+00   0.0000000000000000e+00  -4.7173758036514990e-01  -6.2530410604758591e-01
   1.5649110700659555e-01   0.0000000000000000e+00  -1.3096656653748429e-02   0.0000000000000000e+00   0.0000000000000000e+00   0.0000000000000000e+00   0.0000000000000000e+00   0.0000000000000000e+00   4.2114790007731695e-01  -4.1916723166187697e-01
   4.2435039367387178e-01   0.0000000000000000e+00   5.8169304706140124e-01   0.0000000000000000e+00  -3.5224578883418012e-01  -4.7239757850775083e-01   0.0000000000000000e+00   2.0158476213380683e-01  -3.0608325359827826e-01   0.0000000000000000e+00
   0.0000000000000000e+00  -3.7461948790786981e-01   0.0000000000000000e+00   1.2580000148605106e-01   0.0000000000000000e+00   0.0000000000000000e+00  -1.9636816158771056e-01   0.0000000000000000e+00   0.0000000000000000e+00   7.2693077022378971e-01
   4.0556474057361463e-01   0.0000000000000000e+00  -2.6705631767990562e-01   0.0000000000000000e+00  -1.7796531747616745e-01   5.0670618657348854e-01   0.0000000000000000e+00   6.8614311034154996e-01  -7.0590245680890701e-02   0.0000000000000000e+00
   0.0000000000000000e+00   1.0486228649650722e+00   0.0000000000000000e+00   4.6124240610651757e-01   0.0000000000000000e+00   0.0000000000000000e+00  -3.6585528468896367e-01   0.0000000000000000e+00   0.0000000000000000e+00   4.8230952981324704e-01
  -3.8850135577558259e-01   0.0000000000000000e+00  -3.4276071110797951e-01   0.0000000000000000e+00   1.7279168781991905e-01  -6.0178277714719774e-01   0.0000000000000000e+00   5.7722876369323717e-01  -7.9932894329021370e-02   0.0000000000000000e+00
  -4.9632285544839044e-01   0.0000000000000000e+00   2.5658878617763781e-01   0.0000000000000000e+00  -6.3549569340487111e-01   1.1378845395391828e-01   0.0000000000000000e+00   1.9407236242897899e-01   4.8307261102169319e-01   0.0000000000000000e+00
   0.0000000000000000e+00  -1.6974237267700554e-01   0.0000000000000000e+00  -5.8171499098808088e-01   0.0000000000000000e+00   0.0000000000000000e+00  -6.1435541031047633e-03   0.0000000000000000e+00   0.0000000000000000e+00   1.9931444205035054e-01
  -6.5441859333412067e-02   0.0000000000000000e+00   6.0304730776177795e-01   0.0000000000000000e+00   6.4001791790446205e-01   1.7241710630488949e-01   0.0000000000000000e+00   3.4056528408203890e-01   2.7697653536186845e-01   0.0000000000000000e+00
  -5.0387663902919799e-01   0.0000000000000000e+00   2.0814743937310948e-01   0.0000000000000000e+00  -3.0274924766819034e-02   3.3951640113166565e-01   0.0000000000000000e+00   4.1585761876075739e-02  -7.6476508996240677e-01   0.0000000000000000e+00
   0.0000000000000000e+00   5.0749532778598738e-01   0.0000000000000000e+00   8.1090037621239308e-01   0.0000000000000000e+00   0.0000000000000000e+00   1.1732338195376499e+00   0.0000000000000000e+00   0.0000000000000000e+00  -7.4910029668623354e-02
  -7.1860981668570606e-02   9.1519964731023667e-02   0.0000000000000000e+00   1.3474263574020362e-01   0.0000000000000000e+00   0.0000000000000000e+00   0.0000000000000000e+00   5.7883405673706623e-01   7.1635726394452193e-01  -3.4653704367393767e-01
   9.7264523711290446e-04  -7.7776542669816939e-01   0.0000000000000000e+00   6.1037572909499427e-01   0.0000000000000000e+00   0.0000000000000000e+00   0.0000000000000000e+00  -1.1020322223219037e-01   2.6064372946940743e-02  -9.8475187730394070e-02
   0.0000000000000000e+00   0.0000000000000000e+00   1.0866185998556049e-01   0.0000000000000000e+00  -6.3833916442506222e-01  -3.5211379447896707e-01  -3.8014932576179666e-01   0.0000000000000000e+00   0.0000000000000000e+00   0.0000000000000000e+00
   1.1460260999293978e-01  -3.0214270246710362e-01   0.0000000000000000e+00  -5.5138767176796222e-01   0.0000000000000000e+00   0.0000000000000000e+00   0.0000000000000000e+00  -5.4666100644160032e-01   4.5084999946155913e-01  -2.9907137370994852e-01
   0.0000000000000000e+00   0.0000000000000000e+00  -1.1230243561304967e+00   0.0000000000000000e+00  -1.0397693345848098e+00  -1.2352706918220142e-01  -4.9868388492653348e-01   0.0000000000000000e+00   0.0000000000000000e+00   0.0000000000000000e+00
   0.0000000000000000e+00   0.0000000000000000e+00  -4.0171468722539644e-01   0.0000000000000000e+00   8.9633279159331192e-01  -6.5524432354779938e-01   1.9958706059237913e-02   0.0000000000000000e+00   0.0000000000000000e+00   0.0000000000000000e+00
   0.0000000000000000e+00   0.0000000000000000e+00  -6.0718914466988916e-01   0.0000000000000000e+00   8.2536293980765207e-01   8.7954114854848009e-01  -3.2037550230257572e-01   0.0000000000000000e+00   0.0000000000000000e+00   0.0000000000000000e+00
   8.9754243230389608e-01   8.9749413337172873e-02   0.0000000000000000e+00   1.5454020559612902e-01   0.0000000000000000e+00   0.0000000000000000e+00   0.0000000000000000e+00  -1.5645707354621993e-02   2.2406074814345345e-01   3.3471173098162854e-01
  -2.4369618814014216e-01  -3.7654527428297280e-01   0.0000000000000000e+00  -3.2026027241343558e-01   0.0000000000000000e+00   0.0000000000000000e+00   0.0000000000000000e+00   2.6243467380394908e-01   2.3739780820292877e-01   7.5566494219373215e-01
   3.4165925299580291e-01  -3.8154098555111271e-01   0.0000000000000000e+00  -4.2285719768713903e-01   0.0000000000000000e+00   0.0000000000000000e+00   0.0000000000000000e+00   5.3371470134707999e-01  -4.1991220349514852e-01  -3.1258531711048304e-01
  -2.8137765473646986e-01  -1.5314208415141703e-01   5.9297879153505006e-01   0.0000000000000000e+00   1.3131696268406512e-01   0.0000000000000000e+00   0.0000000000000000e+00   0.0000000000000000e+00  -6.8779755230705808e-01  -2.3545838829450794e-01
  -2.4390888478991682e-01   3.0072664165878343e-01   1.2498815690508829e-01   0.0000000000000000e+00  -8.5795369031619084e-01   0.0000000000000000e+00   0.0000000000000000e+00   0.0000000000000000e+00   8.0545068503105111e-02  -3.0311361032342049e-01
  -7.6823146481980620e-01   1.2684614540903075e-01  -5.7844714965076793e-01   0.0000000000000000e+00   1.6186794277697758e-01   0.0000000000000000e+00   0.0000000000000000e+00   0.0000000000000000e+00  -1.8145900232721629e-01  -8.7549537275283251e-04
   0.0000000000000000e+00   0.0000000000000000e+00   0.0000000000000000e+00  -7.2123566254898325e-02   0.0000000000000000e+00  -1.3465399254204544e+00  -7.7205056533148658e-02  -5.5342877089181841e-01   0.0000000000000000e+00   0.0000000000000000e+00
   8.6330342674572666e-02  -1.2782758983489059e-02  -1.0845735528901722e-01   0.0000000000000000e+00   3.0014664307132982e-01   0.0000000000000000e+00   0.0000000000000000e+00   0.0000000000000000e+00   2.4344926226547475e-01  -9.1173742077726572e-01
   0.0000000000000000e+00   0.0000000000000000e+00   0.0000000000000000e+00   4.5413547726989467e-02   0.0000000000000000e+00   8.1719285402068587e-01  -7.9979963692005107e-01  -6.7017907659114806e-01   0.0000000000000000e+00   0.0000000000000000e+00
   0.0000000000000000e+00   0.0000000000000000e+00   0.0000000000000000e+00  -1.0925328578860651e-01   0.0000000000000000e+00  -2.5971307324131283e-02   3.8894436252167508e-01  -8.9842312470818009e-01   0.0000000000000000e+00   0.0000000000000000e+00
   0.0000000000000000e+00   0.0000000000000000e+00   0.0000000000000000e+00  -4.2684103343560181e-01   0.0000000000000000e+00  -4.5968154892900898e-01   7.9429563980231266e-01  -1.1631082425125791e-01   0.0000000000000000e+00   0.0000000000000000e+00
   3.1876333508988364e-01  -5.4857331201460957e-01  -4.9791887864409096e-01   0.0000000000000000e+00  -3.4895602402874165e-01   0.0000000000000000e+00   0.0000000000000000e+00   0.0000000000000000e+00  -4.5636328791485553e-01  -1.3962911793426980e-01
  -4.0260712354902883e-01  -7.5427114943589957e-01   1.9612955120920900e-01   0.0000000000000000e+00  -9.2799653191569936e-02   0.0000000000000000e+00   0.0000000000000000e+00   0.0000000000000000e+00   4.6902521851239459e-01   4.3809874521892611e-02
  -1.1357716896142220e-02   0.0000000000000000e+00   0.0000000000000000e+00   6.5254267181904391e-01   4.9273607244398659e-01  -2.3448020432771555e-01   0.0000000000000000e+00  -5.2512937365131046e-04   5.2563198594855187e-01   0.0000000000000000e+00
   0.0000000000000000e+00   3.6492383682608237e-01   4.7051270120515451e-02   0.0000000000000000e+00   0.0000000000000000e+00   0.0000000000000000e+00  -7.2219633219784252e-01   0.0000000000000000e+00   0.0000000000000000e+00  -9.0190374862903999e-01
   0.0000000000000000e+00   1.0218466403244133e+00   1.3072365974579814e+00   0.0000000000000000e+00   0.0000000000000000e+00   0.0000000000000000e+00  -6.9615657296920763e-02   0.0000000000000000e+00   0.0000000000000000e+00   7.1073919580334188e-01
  -2.4380293582429732e-01   0.0000000000000000e+00   0.0000000000000000e+00  -3.7448963753120362e-01  -1.1888864835854264e-01  -8.6019791390087863e-01   0.0000000000000000e+00  -1.0572711279176684e-01   1.8725505520004937e-01   0.0000000000000000e+00
  -3.1708977392203419e-01   0.0000000000000000e+00   0.0000000000000000e+00   2.5430523080750489e-01   1.6050373217572678e-01  -2.4841017682059294e-01   0.0000000000000000e+00   6.3812262234347406e-01  -5.8319240368949166e-01   0.0000000000000000e+00
  -2.7356080971594054e-01   0.0000000000000000e+00   0.0000000000000000e+00  -4.0438670470911131e-01   8.4152052143251388e-02   2.8523738893526995e-01   0.0000000000000000e+00   6.1325354611463911e-01   5.4508167158083187e-01   0.0000000000000000e+00
   0.0000000000000000e+00   1.2087327338305795e-01  -4.8517360255443515e-01   0.0000000000000000e+00   0.0000000000000000e+00   0.0000000000000000e+00   7.9505542078233571e-01   0.0000000000000000e+00   0.0000000000000000e+00   4.3654444091372535e-01
  -8.7463875155830129e-01   0.0000000000000000e+00   0.0000000000000000e+00   1.2644724043429867e-01  -5.0522390439050560e-02   2.4409142802611217e-01   0.0000000000000000e+00  -3.9558067244444811e-01  -2.0023587989735706e-02   0.0000000000000000e+00
  -7.5328404024623957e-03   0.0000000000000000e+00   0.0000000000000000e+00   4.3561096274314520e-01  -8.4123785242107318e-01  -4.9294761065796867e-02   0.0000000000000000e+00   2.2148824004800835e-01   2.2587210354389475e-01   0.0000000000000000e+00
   0.0000000000000000e+00   1.9806537657173523e-02  -5.6694229848849664e-01   0.0000000000000000e+00   0.0000000000000000e+00   0.0000000000000000e+00  -4.1183203735153895e-01   0.0000000000000000e+00   0.0000000000000000e+00   7.3923559616713164e-01
  -5.1550579103409866e-01   5.1122241634978904e-01   6.5113735927589178e-02  -1.5760414362917016e-02   0.0000000000000000e+00  -1.9504152263088290e-01   0.0000000000000000e+00  -6.5603051424021364e-01   0.0000000000000000e+00   0.0000000000000000e+00
  -1.7192355491836003e-01  -6.5497899657787184e-02   7.0701017325485838e-01   4.8107654287755308e-01   0.0000000000000000e+00  -4.0667043158217603e-01   0.0000000000000000e+00   2.6357816921840926e-01   0.0000000000000000e+00   0.0000000000000000e+00
  -6.6030541217623373e-01  -5.3420513912818701e-01  -3.1839998445729861e-01   3.5427070639305458e-01   0.0000000000000000e+00   2.2739591539764473e-01   0.0000000000000000e+00  -5.1425800572461773e-03   0.0000000000000000e+00   0.0000000000000000e+00
  -2.6947226750616343e-01   6.0039107928050617e-01   3.3646309013343742e-02   9.9450293101921425e-02   0.0000000000000000e+00   5.3195854719822755e-01   0.0000000000000000e+00   5.2241067956152631e-01   0.0000000000000000e+00   0.0000000000000000e+00
   0.0000000000000000e+00   0.0000000000000000e+00   0.0000000000000000e+00   0.0000000000000000e+00   5.8341780390603504e-01   0.0000000000000000e+00   5.2009509705831569e-02   0.0000000000000000e+00  -9.9849091480763208e-01  -4.6702201991722297e-01
   1.1936200218479243e-02   2.6695391937735163e-01  -6.2109983165905203e-01   2.6426957489566322e-01   0.0000000000000000e+00  -6.1251353030922684e-01   0.0000000000000000e+00   3.1275693140057903e-01   0.0000000000000000e+00   0.0000000000000000e+00
   0.0000000000000000e+00   0.0000000000000000e+00   0.0000000000000000e+00   0.0000000000000000e+00  -3.3675149917974473e-01   0.0000000000000000e+00   4.8677321991915001e-01   0.0000000000000000e+00  -1.0130224821678691e-01  -7.5430127521054258e-01
   4.4264552126362489e-01   1.3134950453045513e-01  -8.7299434180033011e-02   7.5038687809040527e-01   0.0000000000000000e+00   2.9447638519572378e-01   0.0000000000000000e+00  -3.5971412358775323e-01   0.0000000000000000e+00   0.0000000000000000e+00
   0.0000000000000000e+00   0.0000000000000000e+00   0.0000000000000000e+00   0.0000000000000000e+00  -1.2544500330888380e+00   0.0000000000000000e+00  -4.8024611548920826e-01   0.0000000000000000e+00  -6.4861349014460701e-01   3.7849616328337915e-02
   0.0000000000000000e+00   0.0000000000000000e+00   0.0000000000000000e+00   0.0000000000000000e+00   7.6930112504435377e-02   0.0000000000000000e+00  -5.9627057558738339e-01   0.0000000000000000e+00   8.3971298094493418e-01  -6.9312476489787089e-01
  -2.4040849329864450e-01   0.0000000000000000e+00   0.0000000000000000e+00  -1.4209975139520098e-01   0.0000000000000000e+00  -3.4709373920719827e-01  -2.4272707481740652e-02   2.4396427180664088e-01   8.6106307722478892e-01   0.0000000000000000e+00
   0.0000000000000000e+00  -3.4742884968485349e-01   7.0488641264821073e-02   0.0000000000000000e+00   1.1712717926624387e+00   0.0000000000000000e+00   0.0000000000000000e+00   0.0000000000000000e+00   0.0000000000000000e+00  -4.6348071462224716e-01
   0.0000000000000000e+00  -1.5635037018621765e-02  -4.8332660561503898e-01   0.0000000000000000e+00   5.6457053458394003e-02   0.0000000000000000e+00   0.0000000000000000e+00   0.0000000000000000e+00   0.0000000000000000e+00   1.2152726997852212e+00
  -4.9262742525095482e-01   0.0000000000000000e+00   0.0000000000000000e+00  -4.0884187397243010e-01   0.0000000000000000e+00  -5.6869174347312934e-01  -2.8449525601789172e-01  -4.9681946508449829e-02  -4.2819434416776669e-01   0.0000000000000000e+00
   0.0000000000000000e+00  -5.5637177377727831e-01   7.0551250986998193e-01   0.0000000000000000e+00  -3.0471324728836113e-01   0.0000000000000000e+00   0.0000000000000000e+00   0.0000000000000000e+00   0.0000000000000000e+00  -3.3983041549212212e-01
  -1.7578261768058948e-01   0.0000000000000000e+00   0.0000000000000000e+00   2.0614507431141976e-01   0.0000000000000000e+00   9.1972097580653306e-02  -4.0182339698658598e-01  -8.3406989490445471e-01   2.4700441488634617e-01   0.0000000000000000e+00
  -7.5127049248621336e-01   0.0000000000000000e+00   0.0000000000000000e+00   4.3211216962765767e-02   0.0000000000000000e+00   3.7048703541863554e-01   5.4102913740331537e-01  -5.7241085552798110e-02  -2.1811121937935676e-02   0.0000000000000000e+00
   1.1603301037123874e-01   0.0000000000000000e+00   0.0000000000000000e+00   4.7478828119294220e-01   0.0000000000000000e+00  -6.4038802100243131e-01   5.3257742101487948e-01  -2.5232902609004615e-01  -6.0884844749888825e-02   0.0000000000000000e+00
   3.0124978868965391e-01   0.0000000000000000e+00   0.0000000000000000e+00  -7.3679649147354243e-01   0.0000000000000000e+00   1.7300564111396147e-02   4.2504118119865258e-01  -4.1880075143705903e-01   1.0013046653819402e-01   0.0000000000000000e+00
   0.0000000000000000e+00   1.3240574934979459e+00  -4.3064820444513219e-01   0.0000000000000000e+00   2.8577770999112029e-01   0.0000000000000000e+00   0.0000000000000000e+00   0.0000000000000000e+00   0.0000000000000000e+00  -1.1038897817849551e-02
