# Supplementary material for: An improved golden jackal optimization for multilevel thresholding image segmentation
Source: PLoS One. 2023 May 5;18(5):e0285211. doi: 10.1371/journal.pone.0285211 (PMC10162520; doi:10.1371/journal.pone.0285211)
Supplement: S1 File — (ZIP) [file pone.0285211.s002.zip › CEC/CEC22/input_data/M_12_D2.txt]

   1.5700585848949449e+00  -4.7514022800917910e-01
   2.4354756361970713e+00   1.1737189736966587e+00
   9.3090815033939733e-01   3.6525335813881499e-01
   3.6525335813881521e-01  -9.3090815033939767e-01
   9.4533454171309583e-01  -3.2610213774842256e-01
  -3.2610213774842245e-01  -9.4533454171309583e-01
   9.6203118022430179e-01   2.7293956890901255e-01
  -2.7293956890901150e-01   9.6203118022430101e-01
  -9.9737943259193806e-01  -7.2348237314978248e-02
  -7.2348237314975056e-02   9.9737943259193773e-01
   7.0727838168635526e-01   7.0693513903266303e-01
   7.0693513903266303e-01  -7.0727838168635526e-01
   4.9975184952298635e-01   8.6616862613370760e-01
  -8.6616862613370782e-01   4.9975184952298646e-01
   9.6709174147309462e-01   2.5442791429899514e-01
   2.5442791429899558e-01  -9.6709174147309485e-01
