# Supplementary material for: An improved golden jackal optimization for multilevel thresholding image segmentation
Source: PLoS One. 2023 May 5;18(5):e0285211. doi: 10.1371/journal.pone.0285211 (PMC10162520; doi:10.1371/journal.pone.0285211)
Supplement: S1 File — (ZIP) [file pone.0285211.s002.zip › CEC/CEC22/input_data/M_12_D20.txt]

  -6.1756184186111951e-01   0.0000000000000000e+00   0.0000000000000000e+00   0.0000000000000000e+00   5.7794292990239016e-01   0.0000000000000000e+00  -3.5660624950842290e-01   0.0000000000000000e+00   0.0000000000000000e+00   0.0000000000000000e+00   1.0420838367843788e+00   0.0000000000000000e+00  -5.3432294131913882e-01   0.0000000000000000e+00  -8.7473765062009246e-01   0.0000000000000000e+00   0.0000000000000000e+00   0.0000000000000000e+00   0.0000000000000000e+00   0.0000000000000000e+00
   0.0000000000000000e+00   2.7805234872213563e-01   1.0144162959067445e-01   0.0000000000000000e+00   0.0000000000000000e+00   0.0000000000000000e+00   0.0000000000000000e+00   0.0000000000000000e+00   1.2654946468825465e-01   0.0000000000000000e+00   0.0000000000000000e+00   0.0000000000000000e+00   0.0000000000000000e+00  -8.6894534244226995e-01   0.0000000000000000e+00  -1.5714244310674175e-01   3.0067605821300580e-01   1.6142215508626079e-01  -1.2600017076763156e-02   0.0000000000000000e+00
   0.0000000000000000e+00   3.3587131665121933e-01   5.1951450755757700e-01   0.0000000000000000e+00   0.0000000000000000e+00   0.0000000000000000e+00   0.0000000000000000e+00   0.0000000000000000e+00  -3.1635563872694877e-01   0.0000000000000000e+00   0.0000000000000000e+00   0.0000000000000000e+00   0.0000000000000000e+00   2.0910567866928192e-01   0.0000000000000000e+00   1.9792920932400304e-01   1.4497033452168656e-01   3.4913493428035280e-01  -5.3981616125511445e-01   0.0000000000000000e+00
   0.0000000000000000e+00   0.0000000000000000e+00   0.0000000000000000e+00  -3.4702366957362307e-01   0.0000000000000000e+00  -1.9914560443827750e-01   0.0000000000000000e+00   2.1325277320388111e-01   0.0000000000000000e+00  -4.0040324722704035e-01   0.0000000000000000e+00   1.9020758780512251e-02   0.0000000000000000e+00   0.0000000000000000e+00   0.0000000000000000e+00   0.0000000000000000e+00   0.0000000000000000e+00   0.0000000000000000e+00   0.0000000000000000e+00  -7.9608687092231301e-01
   1.2820059533563839e+00   0.0000000000000000e+00   0.0000000000000000e+00   0.0000000000000000e+00   1.6058583096222190e-01   0.0000000000000000e+00  -6.1917101791593998e-01   0.0000000000000000e+00   0.0000000000000000e+00   0.0000000000000000e+00   6.4917989633316597e-01   0.0000000000000000e+00  -3.0373954167691031e-01   0.0000000000000000e+00   4.8457337767654707e-01   0.0000000000000000e+00   0.0000000000000000e+00   0.0000000000000000e+00   0.0000000000000000e+00   0.0000000000000000e+00
   0.0000000000000000e+00   0.0000000000000000e+00   0.0000000000000000e+00  -7.7762610014279254e-01   0.0000000000000000e+00   3.5377370828084453e-02   0.0000000000000000e+00  -3.2498196227510062e-01   0.0000000000000000e+00  -1.9712057796730934e-01   0.0000000000000000e+00   3.5577260452134740e-01   0.0000000000000000e+00   0.0000000000000000e+00   0.0000000000000000e+00   0.0000000000000000e+00   0.0000000000000000e+00   0.0000000000000000e+00   0.0000000000000000e+00   3.5071661754150429e-01
   3.2582243278910161e-01   0.0000000000000000e+00   0.0000000000000000e+00   0.0000000000000000e+00   5.8131471885623054e-01   0.0000000000000000e+00  -3.3649404087047852e-01   0.0000000000000000e+00   0.0000000000000000e+00   0.0000000000000000e+00  -6.9376458509445127e-01   0.0000000000000000e+00  -5.7668423260393709e-01   0.0000000000000000e+00  -5.8994347564763139e-01   0.0000000000000000e+00   0.0000000000000000e+00   0.0000000000000000e+00   0.0000000000000000e+00   0.0000000000000000e+00
   0.0000000000000000e+00   0.0000000000000000e+00   0.0000000000000000e+00  -6.4143715736089429e-02   0.0000000000000000e+00  -7.2540802594848341e-01   0.0000000000000000e+00  -1.3201299515818943e-01   0.0000000000000000e+00   6.0432784193807854e-01   0.0000000000000000e+00   2.6791623859618852e-01   0.0000000000000000e+00   0.0000000000000000e+00   0.0000000000000000e+00   0.0000000000000000e+00   0.0000000000000000e+00   0.0000000000000000e+00   0.0000000000000000e+00  -1.2349128424868776e-01
   0.0000000000000000e+00   1.4500109209944356e-01   5.9687382024817125e-02   0.0000000000000000e+00   0.0000000000000000e+00   0.0000000000000000e+00   0.0000000000000000e+00   0.0000000000000000e+00   6.3999152027811435e-01   0.0000000000000000e+00   0.0000000000000000e+00   0.0000000000000000e+00   0.0000000000000000e+00   2.2265019663026045e-01   0.0000000000000000e+00   2.8725542370309548e-01   5.5027300486289787e-01  -3.4445586703857733e-01  -1.1083294169433658e-01   0.0000000000000000e+00
   0.0000000000000000e+00   0.0000000000000000e+00   0.0000000000000000e+00   1.5337819663913269e-01   0.0000000000000000e+00   3.3618147847269197e-01   0.0000000000000000e+00   4.0240919776551259e-01   0.0000000000000000e+00   1.2491726398821915e-01   0.0000000000000000e+00   8.2369307599639807e-01   0.0000000000000000e+00   0.0000000000000000e+00   0.0000000000000000e+00   0.0000000000000000e+00   0.0000000000000000e+00   0.0000000000000000e+00   0.0000000000000000e+00  -8.6309753763106012e-02
   9.3884477130003127e-02   0.0000000000000000e+00   0.0000000000000000e+00   0.0000000000000000e+00   1.3514530136336682e+00   0.0000000000000000e+00  -4.1714227195864317e-02   0.0000000000000000e+00   0.0000000000000000e+00   0.0000000000000000e+00  -1.3240095174134459e-01   0.0000000000000000e+00   2.3549766003951611e-01   0.0000000000000000e+00   2.7913607946162022e-01   0.0000000000000000e+00   0.0000000000000000e+00   0.0000000000000000e+00   0.0000000000000000e+00   0.0000000000000000e+00
   0.0000000000000000e+00   0.0000000000000000e+00   0.0000000000000000e+00   6.8785140312284831e-02   0.0000000000000000e+00  -5.2498821335842261e-01   0.0000000000000000e+00   5.7180853436141921e-01   0.0000000000000000e+00  -4.1802267630022011e-01   0.0000000000000000e+00   3.4288507886266889e-02   0.0000000000000000e+00   0.0000000000000000e+00   0.0000000000000000e+00   0.0000000000000000e+00   0.0000000000000000e+00   0.0000000000000000e+00   0.0000000000000000e+00   4.6558814489218014e-01
  -2.3076520766650588e-01   0.0000000000000000e+00   0.0000000000000000e+00   0.0000000000000000e+00  -1.9275739340113074e-01   0.0000000000000000e+00   8.6557152820330918e-01   0.0000000000000000e+00   0.0000000000000000e+00   0.0000000000000000e+00  -4.2789656088417155e-01   0.0000000000000000e+00  -7.7658633821985057e-01   0.0000000000000000e+00   4.1845146356425966e-01   0.0000000000000000e+00   0.0000000000000000e+00   0.0000000000000000e+00   0.0000000000000000e+00   0.0000000000000000e+00
   0.0000000000000000e+00  -2.6238830025151605e-01   4.5264314101903691e-01   0.0000000000000000e+00   0.0000000000000000e+00   0.0000000000000000e+00   0.0000000000000000e+00   0.0000000000000000e+00  -1.6446599092157260e-01   0.0000000000000000e+00   0.0000000000000000e+00   0.0000000000000000e+00   0.0000000000000000e+00  -1.1529625065730821e-01   0.0000000000000000e+00  -3.8665795948190906e-01  -2.0772465589056821e-02  -6.8257318283505042e-01  -2.6473053528287954e-01   0.0000000000000000e+00
  -1.3015064813697803e+00   0.0000000000000000e+00   0.0000000000000000e+00   0.0000000000000000e+00   2.5733535604593682e-02   0.0000000000000000e+00  -9.1686260929199237e-01   0.0000000000000000e+00   0.0000000000000000e+00   0.0000000000000000e+00  -1.5673913911259238e-01   0.0000000000000000e+00   1.6992577944620363e-01   0.0000000000000000e+00   5.8964989246804578e-01   0.0000000000000000e+00   0.0000000000000000e+00   0.0000000000000000e+00   0.0000000000000000e+00   0.0000000000000000e+00
   0.0000000000000000e+00   1.0099979841474771e-01  -2.9330945526457097e-01   0.0000000000000000e+00   0.0000000000000000e+00   0.0000000000000000e+00   0.0000000000000000e+00   0.0000000000000000e+00  -6.5976366101782880e-01   0.0000000000000000e+00   0.0000000000000000e+00   0.0000000000000000e+00   0.0000000000000000e+00   3.4233101192683427e-02   0.0000000000000000e+00   1.1659456366930437e-01   5.8606369278695836e-01  -2.4914793401957752e-01   2.1947431113713561e-01   0.0000000000000000e+00
   0.0000000000000000e+00   5.5826046256957718e-01  -5.2450074525790513e-01   0.0000000000000000e+00   0.0000000000000000e+00   0.0000000000000000e+00   0.0000000000000000e+00   0.0000000000000000e+00  -8.9878300282027479e-03   0.0000000000000000e+00   0.0000000000000000e+00   0.0000000000000000e+00   0.0000000000000000e+00  -1.2511960987586973e-02   0.0000000000000000e+00  -1.1968943707709589e-01  -2.9400590754894779e-01  -2.9808329620349838e-01  -4.7263961683514927e-01   0.0000000000000000e+00
   0.0000000000000000e+00  -6.2253668659769734e-01  -3.3777975788171233e-01   0.0000000000000000e+00   0.0000000000000000e+00   0.0000000000000000e+00   0.0000000000000000e+00   0.0000000000000000e+00  -2.8289924708421038e-02   0.0000000000000000e+00   0.0000000000000000e+00   0.0000000000000000e+00   0.0000000000000000e+00  -2.2863882096780530e-01   0.0000000000000000e+00   3.0437790242173174e-01   1.1869910495038032e-01   1.0656301567346919e-01  -5.7200158863737260e-01   0.0000000000000000e+00
   0.0000000000000000e+00   1.0294068046166778e-01   1.9010324137246126e-01   0.0000000000000000e+00   0.0000000000000000e+00   0.0000000000000000e+00   0.0000000000000000e+00   0.0000000000000000e+00  -1.0534203959864223e-01   0.0000000000000000e+00   0.0000000000000000e+00   0.0000000000000000e+00   0.0000000000000000e+00  -2.9109844843703037e-01   0.0000000000000000e+00   7.6390082045088792e-01  -3.7596014645954362e-01  -3.2435731907620180e-01   1.6531955808917709e-01   0.0000000000000000e+00
   0.0000000000000000e+00   0.0000000000000000e+00   0.0000000000000000e+00   4.9244445182362623e-01   0.0000000000000000e+00  -2.1033795454549192e-01   0.0000000000000000e+00  -5.8530708658892250e-01   0.0000000000000000e+00  -4.9523862537855112e-01   0.0000000000000000e+00   3.4876778590705143e-01   0.0000000000000000e+00   0.0000000000000000e+00   0.0000000000000000e+00   0.0000000000000000e+00   0.0000000000000000e+00   0.0000000000000000e+00   0.0000000000000000e+00  -6.1414628397378157e-02
   3.3100942863371297e-01   0.0000000000000000e+00   0.0000000000000000e+00   0.0000000000000000e+00  -2.4020884749325486e-01   0.0000000000000000e+00   0.0000000000000000e+00   3.1096420880990627e-01  -4.1949481014483608e-01   0.0000000000000000e+00   0.0000000000000000e+00   0.0000000000000000e+00   6.7784454056002408e-01   0.0000000000000000e+00  -7.4555567922574939e-01   0.0000000000000000e+00   0.0000000000000000e+00   0.0000000000000000e+00   0.0000000000000000e+00   0.0000000000000000e+00
   0.0000000000000000e+00  -4.7002679972176165e-02   0.0000000000000000e+00   3.8841359966615585e-01   0.0000000000000000e+00   0.0000000000000000e+00  -5.7770281229792364e-01   0.0000000000000000e+00   0.0000000000000000e+00   0.0000000000000000e+00   0.0000000000000000e+00   1.7609717405667960e-01   0.0000000000000000e+00   1.6765564196343621e-01   0.0000000000000000e+00   0.0000000000000000e+00  -4.0602523716004174e-01   0.0000000000000000e+00  -5.0911456932324095e-01  -1.7324063447097307e-01
   0.0000000000000000e+00   0.0000000000000000e+00   5.0210962058861341e-01   0.0000000000000000e+00   0.0000000000000000e+00  -9.3276695823209410e-02   0.0000000000000000e+00   0.0000000000000000e+00   0.0000000000000000e+00   7.1422553042803494e-01   4.4733689705659524e-01   0.0000000000000000e+00   0.0000000000000000e+00   0.0000000000000000e+00   0.0000000000000000e+00   1.6980011951056945e-01   0.0000000000000000e+00  -1.1175802406341681e-02   0.0000000000000000e+00   0.0000000000000000e+00
   0.0000000000000000e+00   5.4304242644868750e-01   0.0000000000000000e+00   2.2364708301785852e-01   0.0000000000000000e+00   0.0000000000000000e+00   1.9482553218657012e-01   0.0000000000000000e+00   0.0000000000000000e+00   0.0000000000000000e+00   0.0000000000000000e+00   1.9399892770002175e-03   0.0000000000000000e+00  -4.4681399207927874e-01   0.0000000000000000e+00   0.0000000000000000e+00   3.1120628801197658e-01   0.0000000000000000e+00  -5.4613587052943757e-01   1.4956492733655291e-01
  -1.3397841743172273e-01   0.0000000000000000e+00   0.0000000000000000e+00   0.0000000000000000e+00  -2.8030247243108458e-01   0.0000000000000000e+00   0.0000000000000000e+00  -9.3559467929429929e-03   7.5193234633045225e-02   0.0000000000000000e+00   0.0000000000000000e+00   0.0000000000000000e+00  -1.0035493952419192e+00   0.0000000000000000e+00  -5.2522880766380686e-01   0.0000000000000000e+00   0.0000000000000000e+00   0.0000000000000000e+00   0.0000000000000000e+00   0.0000000000000000e+00
   0.0000000000000000e+00   0.0000000000000000e+00  -3.8339001565823561e-01   0.0000000000000000e+00   0.0000000000000000e+00  -1.1736540217877264e-01   0.0000000000000000e+00   0.0000000000000000e+00   0.0000000000000000e+00   3.9872169957547909e-01  -3.5711718825527483e-01   0.0000000000000000e+00   0.0000000000000000e+00   0.0000000000000000e+00   0.0000000000000000e+00   3.7517073571871828e-01   0.0000000000000000e+00   6.4185099319511196e-01   0.0000000000000000e+00   0.0000000000000000e+00
   0.0000000000000000e+00  -2.9871165750822942e-01   0.0000000000000000e+00   3.1024507633994070e-01   0.0000000000000000e+00   0.0000000000000000e+00   3.3225389033522795e-01   0.0000000000000000e+00   0.0000000000000000e+00   0.0000000000000000e+00   0.0000000000000000e+00  -1.6316593533759277e-01   0.0000000000000000e+00  -3.1717170766244022e-03   0.0000000000000000e+00   0.0000000000000000e+00   2.5885925611293398e-01   0.0000000000000000e+00  -1.1362557577819717e-01  -7.7302950942544402e-01
   6.1167445919783836e-01   0.0000000000000000e+00   0.0000000000000000e+00   0.0000000000000000e+00  -4.1901437849946904e-01   0.0000000000000000e+00   0.0000000000000000e+00   6.1483574481690084e-01  -2.7455762327235206e-02   0.0000000000000000e+00   0.0000000000000000e+00   0.0000000000000000e+00  -2.3163067245253105e-01   0.0000000000000000e+00   4.2704981470948400e-01   0.0000000000000000e+00   0.0000000000000000e+00   0.0000000000000000e+00   0.0000000000000000e+00   0.0000000000000000e+00
   7.9693485701563660e-01   0.0000000000000000e+00   0.0000000000000000e+00   0.0000000000000000e+00   4.7734556151481600e-01   0.0000000000000000e+00   0.0000000000000000e+00  -3.3943571604274220e-01  -4.5124860363383601e-01   0.0000000000000000e+00   0.0000000000000000e+00   0.0000000000000000e+00  -8.9581870357277604e-02   0.0000000000000000e+00  -2.5152149745750849e-02   0.0000000000000000e+00   0.0000000000000000e+00   0.0000000000000000e+00   0.0000000000000000e+00   0.0000000000000000e+00
   0.0000000000000000e+00   0.0000000000000000e+00   2.7640294874631055e-01   0.0000000000000000e+00   0.0000000000000000e+00   1.4790185721884694e-01   0.0000000000000000e+00   0.0000000000000000e+00   0.0000000000000000e+00  -5.0242892647910364e-01   2.4845641082969633e-01   0.0000000000000000e+00   0.0000000000000000e+00   0.0000000000000000e+00   0.0000000000000000e+00   7.3665058255468141e-01   0.0000000000000000e+00   2.1191261296128028e-01   0.0000000000000000e+00   0.0000000000000000e+00
   0.0000000000000000e+00   0.0000000000000000e+00  -3.2081223264286385e-01   0.0000000000000000e+00   0.0000000000000000e+00   4.4016346573591064e-01   0.0000000000000000e+00   0.0000000000000000e+00   0.0000000000000000e+00  -2.6537107046866348e-02   6.2948910479223508e-01   0.0000000000000000e+00   0.0000000000000000e+00   0.0000000000000000e+00   0.0000000000000000e+00  -3.2690496150923620e-01   0.0000000000000000e+00   4.4666321748736276e-01   0.0000000000000000e+00   0.0000000000000000e+00
   0.0000000000000000e+00  -4.8928122415233255e-01   0.0000000000000000e+00   8.9529716086114680e-02   0.0000000000000000e+00   0.0000000000000000e+00  -4.1092249601056247e-01   0.0000000000000000e+00   0.0000000000000000e+00   0.0000000000000000e+00   0.0000000000000000e+00   2.8929341276744747e-01   0.0000000000000000e+00  -5.3448991788078348e-01   0.0000000000000000e+00   0.0000000000000000e+00   4.3178080562442422e-01   0.0000000000000000e+00   1.1982081246465003e-01   1.1648679628942220e-01
   6.3819873676871408e-01   0.0000000000000000e+00   0.0000000000000000e+00   0.0000000000000000e+00   2.8461445929580192e-01   0.0000000000000000e+00   0.0000000000000000e+00   2.0497936334147038e-03   9.3252501367430185e-01   0.0000000000000000e+00   0.0000000000000000e+00   0.0000000000000000e+00   6.1917790591688493e-01   0.0000000000000000e+00  -5.4669159970445336e-01   0.0000000000000000e+00   0.0000000000000000e+00   0.0000000000000000e+00   0.0000000000000000e+00   0.0000000000000000e+00
   0.0000000000000000e+00   4.1313544095865046e-02   0.0000000000000000e+00  -2.3174768145085700e-01   0.0000000000000000e+00   0.0000000000000000e+00  -4.2492518656436262e-01   0.0000000000000000e+00   0.0000000000000000e+00   0.0000000000000000e+00   0.0000000000000000e+00  -8.3924883689899710e-01   0.0000000000000000e+00  -2.1747088724310851e-01   0.0000000000000000e+00   0.0000000000000000e+00   2.2780562758543697e-02   0.0000000000000000e+00  -4.4702388367390877e-02  -9.9374717306075180e-02
   7.1005035992619414e-01   0.0000000000000000e+00   0.0000000000000000e+00   0.0000000000000000e+00  -7.8853534287606808e-01   0.0000000000000000e+00   0.0000000000000000e+00  -1.0103711080262630e+00   4.2212768153795177e-01   0.0000000000000000e+00   0.0000000000000000e+00   0.0000000000000000e+00   6.3598929053975362e-01   0.0000000000000000e+00  -1.4863298391625715e-01   0.0000000000000000e+00   0.0000000000000000e+00   0.0000000000000000e+00   0.0000000000000000e+00   0.0000000000000000e+00
   0.0000000000000000e+00   0.0000000000000000e+00  -6.3296415356130731e-01   0.0000000000000000e+00   0.0000000000000000e+00   3.7931463285226029e-02   0.0000000000000000e+00   0.0000000000000000e+00   0.0000000000000000e+00   1.6969673586577244e-01   2.7555796367894836e-01   0.0000000000000000e+00   0.0000000000000000e+00   0.0000000000000000e+00   0.0000000000000000e+00   4.1554440823782501e-01   0.0000000000000000e+00  -5.6613713504005025e-01   0.0000000000000000e+00   0.0000000000000000e+00
   0.0000000000000000e+00   5.1361115758399634e-01   0.0000000000000000e+00   2.9730369750346813e-01   0.0000000000000000e+00   0.0000000000000000e+00  -1.9490600552982734e-01   0.0000000000000000e+00   0.0000000000000000e+00   0.0000000000000000e+00   0.0000000000000000e+00   1.1954029494677867e-01   0.0000000000000000e+00  -2.8932197016968897e-01   0.0000000000000000e+00   0.0000000000000000e+00  -1.8052859275954811e-01   0.0000000000000000e+00   6.0506468122727064e-01  -3.3635518942505738e-01
   0.0000000000000000e+00   0.0000000000000000e+00  -1.4469045035315814e-01   0.0000000000000000e+00   0.0000000000000000e+00  -8.7204769854826680e-01   0.0000000000000000e+00   0.0000000000000000e+00   0.0000000000000000e+00  -2.2128459412163054e-01   3.7207217297593065e-01   0.0000000000000000e+00   0.0000000000000000e+00   0.0000000000000000e+00   0.0000000000000000e+00  -9.0646282986346166e-02   0.0000000000000000e+00   1.5157889996772758e-01   0.0000000000000000e+00   0.0000000000000000e+00
   0.0000000000000000e+00   3.1330870216461471e-01   0.0000000000000000e+00  -5.2395212447892159e-01   0.0000000000000000e+00   0.0000000000000000e+00  -3.1651879689296714e-01   0.0000000000000000e+00   0.0000000000000000e+00   0.0000000000000000e+00   0.0000000000000000e+00   3.0516632123807069e-01   0.0000000000000000e+00   2.9440234048113867e-01   0.0000000000000000e+00   0.0000000000000000e+00   4.4946738619211057e-01   0.0000000000000000e+00  -1.0031184472385246e-01  -3.6775679527965299e-01
   0.0000000000000000e+00   1.0298217098229286e-01   0.0000000000000000e+00   5.2747225068555847e-01   0.0000000000000000e+00   0.0000000000000000e+00  -1.7412240908602875e-01   0.0000000000000000e+00   0.0000000000000000e+00   0.0000000000000000e+00   0.0000000000000000e+00  -2.1660388878173212e-01   0.0000000000000000e+00   5.1854197785004630e-01   0.0000000000000000e+00   0.0000000000000000e+00   4.9972083848506216e-01   0.0000000000000000e+00   1.9262951348882545e-01   2.7967661782744929e-01
  -1.9326448475362051e-02  -5.8399157937515733e-01   0.0000000000000000e+00   0.0000000000000000e+00   0.0000000000000000e+00   0.0000000000000000e+00   3.9754841804950380e-01   0.0000000000000000e+00   1.4030888530033481e+00   0.0000000000000000e+00   0.0000000000000000e+00   0.0000000000000000e+00   0.0000000000000000e+00   1.1940993330951433e-01   0.0000000000000000e+00   0.0000000000000000e+00   0.0000000000000000e+00   0.0000000000000000e+00  -2.4243346006734484e-01   0.0000000000000000e+00
   7.9255330272502633e-01  -4.8637011925572438e-01   0.0000000000000000e+00   0.0000000000000000e+00   0.0000000000000000e+00   0.0000000000000000e+00  -5.2235974869471535e-01   0.0000000000000000e+00  -4.3896367697556393e-01   0.0000000000000000e+00   0.0000000000000000e+00   0.0000000000000000e+00   0.0000000000000000e+00   6.2992556541301037e-01   0.0000000000000000e+00   0.0000000000000000e+00   0.0000000000000000e+00   0.0000000000000000e+00   5.0467116292719183e-01   0.0000000000000000e+00
   0.0000000000000000e+00   0.0000000000000000e+00  -2.3735372844578684e-01   0.0000000000000000e+00  -5.9945808446056104e-01  -2.5137675395431275e-01   0.0000000000000000e+00  -3.8451087797182060e-01   0.0000000000000000e+00   0.0000000000000000e+00   9.7155918276573633e-02  -5.6676726536989797e-02  -5.0560299913582551e-01   0.0000000000000000e+00   0.0000000000000000e+00   0.0000000000000000e+00   0.0000000000000000e+00   0.0000000000000000e+00   0.0000000000000000e+00   3.2401914810430255e-01
   0.0000000000000000e+00   0.0000000000000000e+00   0.0000000000000000e+00  -2.3325000775139779e-01   0.0000000000000000e+00   0.0000000000000000e+00   0.0000000000000000e+00   0.0000000000000000e+00   0.0000000000000000e+00   2.8252528732259591e-01   0.0000000000000000e+00   0.0000000000000000e+00   0.0000000000000000e+00   0.0000000000000000e+00   3.1193926196734534e-01  -8.2116249167036981e-01  -2.5441307405127633e-01  -1.7156323258791029e-01   0.0000000000000000e+00   0.0000000000000000e+00
   0.0000000000000000e+00   0.0000000000000000e+00   1.4483043199702875e-01   0.0000000000000000e+00   8.3584939514731948e-02   2.1828722743335316e-01   0.0000000000000000e+00   5.6635578304641321e-01   0.0000000000000000e+00   0.0000000000000000e+00  -3.7113625546227785e-01   1.3804537679150305e-01  -5.7858172450430601e-01   0.0000000000000000e+00   0.0000000000000000e+00   0.0000000000000000e+00   0.0000000000000000e+00   0.0000000000000000e+00   0.0000000000000000e+00   3.3477463927360157e-01
   0.0000000000000000e+00   0.0000000000000000e+00   2.3994488415658224e-01   0.0000000000000000e+00   4.5740238803042077e-01  -1.9848759915590247e-01   0.0000000000000000e+00  -5.9120661908768002e-01   0.0000000000000000e+00   0.0000000000000000e+00  -5.5303906365144406e-01  -9.6967734649930443e-02  -1.3807615186270311e-01   0.0000000000000000e+00   0.0000000000000000e+00   0.0000000000000000e+00   0.0000000000000000e+00   0.0000000000000000e+00   0.0000000000000000e+00   9.9834579773619828e-02
  -9.4508737972668411e-01   5.4507521392138825e-01   0.0000000000000000e+00   0.0000000000000000e+00   0.0000000000000000e+00   0.0000000000000000e+00  -2.5918476335562113e-01   0.0000000000000000e+00  -3.0008684113930162e-01   0.0000000000000000e+00   0.0000000000000000e+00   0.0000000000000000e+00   0.0000000000000000e+00   1.4422817696965660e+00   0.0000000000000000e+00   0.0000000000000000e+00   0.0000000000000000e+00   0.0000000000000000e+00  -2.7992297114679643e-01   0.0000000000000000e+00
   0.0000000000000000e+00   0.0000000000000000e+00  -7.4882837331209617e-01   0.0000000000000000e+00  -7.7993196250806002e-02  -4.3167243441802283e-02   0.0000000000000000e+00   1.3870648403601707e-01   0.0000000000000000e+00   0.0000000000000000e+00  -5.6877181656783471e-01  -1.4128712724243586e-01   1.1603709360989531e-01   0.0000000000000000e+00   0.0000000000000000e+00   0.0000000000000000e+00   0.0000000000000000e+00   0.0000000000000000e+00   0.0000000000000000e+00  -2.3482374305342077e-01
  -1.0442030774899203e+00  -7.0127803143439515e-01   0.0000000000000000e+00   0.0000000000000000e+00   0.0000000000000000e+00   0.0000000000000000e+00   4.5525293683191026e-01   0.0000000000000000e+00  -8.3986286641121968e-02   0.0000000000000000e+00   0.0000000000000000e+00   0.0000000000000000e+00   0.0000000000000000e+00   5.2835445522784429e-02   0.0000000000000000e+00   0.0000000000000000e+00   0.0000000000000000e+00   0.0000000000000000e+00  -2.5697766005337758e-01   0.0000000000000000e+00
   0.0000000000000000e+00   0.0000000000000000e+00   0.0000000000000000e+00  -3.0414682419408456e-01   0.0000000000000000e+00   0.0000000000000000e+00   0.0000000000000000e+00   0.0000000000000000e+00   0.0000000000000000e+00  -6.2364589944307358e-01   0.0000000000000000e+00   0.0000000000000000e+00   0.0000000000000000e+00   0.0000000000000000e+00  -2.3267239567105927e-01  -2.5147099775176540e-01   4.2771022075568538e-01  -4.6717273259902325e-01   0.0000000000000000e+00   0.0000000000000000e+00
   0.0000000000000000e+00   0.0000000000000000e+00  -3.6885459232738382e-01   0.0000000000000000e+00   3.6921074419164784e-01   7.7391647371488459e-02   0.0000000000000000e+00   8.2786974399974567e-03   0.0000000000000000e+00   0.0000000000000000e+00   2.2240104846558831e-01  -2.1488995882755199e-01   2.4048928021142216e-01   0.0000000000000000e+00   0.0000000000000000e+00   0.0000000000000000e+00   0.0000000000000000e+00   0.0000000000000000e+00   0.0000000000000000e+00   7.5372189666890033e-01
   0.0000000000000000e+00   0.0000000000000000e+00   8.2033460883940965e-02   0.0000000000000000e+00   1.1835238633050782e-01  -9.0031980515988530e-01   0.0000000000000000e+00   3.8541568274035720e-01   0.0000000000000000e+00   0.0000000000000000e+00   6.6098313205910891e-02  -1.2459440890013324e-01   1.0120923109989785e-02   0.0000000000000000e+00   0.0000000000000000e+00   0.0000000000000000e+00   0.0000000000000000e+00   0.0000000000000000e+00   0.0000000000000000e+00   1.2125883781766041e-02
   0.0000000000000000e+00   0.0000000000000000e+00   2.9243915387116748e-01   0.0000000000000000e+00  -2.3574333717054682e-01   1.6058909570232152e-01   0.0000000000000000e+00   1.1086244816187699e-01   0.0000000000000000e+00   0.0000000000000000e+00  -1.0158053889688259e-01  -8.9846675750229599e-01   5.7024165901614521e-02   0.0000000000000000e+00   0.0000000000000000e+00   0.0000000000000000e+00   0.0000000000000000e+00   0.0000000000000000e+00   0.0000000000000000e+00  -3.4934904937948819e-03
  -6.7223502209441099e-01  -2.1504557063527366e-01   0.0000000000000000e+00   0.0000000000000000e+00   0.0000000000000000e+00   0.0000000000000000e+00  -9.9348337974383616e-01   0.0000000000000000e+00   1.4242895511454232e-01   0.0000000000000000e+00   0.0000000000000000e+00   0.0000000000000000e+00   0.0000000000000000e+00  -7.9355823870172060e-01   0.0000000000000000e+00   0.0000000000000000e+00   0.0000000000000000e+00   0.0000000000000000e+00  -6.7221553007941137e-01   0.0000000000000000e+00
   0.0000000000000000e+00   0.0000000000000000e+00   0.0000000000000000e+00  -1.7790572964394932e-01   0.0000000000000000e+00   0.0000000000000000e+00   0.0000000000000000e+00   0.0000000000000000e+00   0.0000000000000000e+00  -6.1023655240142560e-01   0.0000000000000000e+00   0.0000000000000000e+00   0.0000000000000000e+00   0.0000000000000000e+00   4.1899202079597486e-01   1.8001471801960547e-01  -6.2028533640260286e-01   5.6985881783243597e-02   0.0000000000000000e+00   0.0000000000000000e+00
   0.0000000000000000e+00   0.0000000000000000e+00   0.0000000000000000e+00   7.1768762841063638e-01   0.0000000000000000e+00   0.0000000000000000e+00   0.0000000000000000e+00   0.0000000000000000e+00   0.0000000000000000e+00  -7.4435901872177662e-02   0.0000000000000000e+00   0.0000000000000000e+00   0.0000000000000000e+00   0.0000000000000000e+00  -2.2735940529026277e-01  -9.1494512945758971e-02  -3.6206462939480155e-01  -5.3687002487275581e-01   0.0000000000000000e+00   0.0000000000000000e+00
   0.0000000000000000e+00   0.0000000000000000e+00   0.0000000000000000e+00   2.1705480731970736e-01   0.0000000000000000e+00   0.0000000000000000e+00   0.0000000000000000e+00   0.0000000000000000e+00   0.0000000000000000e+00  -3.3001991403004710e-01   0.0000000000000000e+00   0.0000000000000000e+00   0.0000000000000000e+00   0.0000000000000000e+00  -4.3601935020076488e-01  -4.4847541905829524e-01  -1.0114451309432043e-01   6.6520732045348629e-01   0.0000000000000000e+00   0.0000000000000000e+00
   0.0000000000000000e+00   0.0000000000000000e+00   0.0000000000000000e+00  -5.0916635122737663e-01   0.0000000000000000e+00   0.0000000000000000e+00   0.0000000000000000e+00   0.0000000000000000e+00   0.0000000000000000e+00   2.1071961726526969e-01   0.0000000000000000e+00   0.0000000000000000e+00   0.0000000000000000e+00   0.0000000000000000e+00  -6.5665665817215624e-01   1.4334487594981751e-01  -4.7567115517858571e-01  -1.3541824701846328e-01   0.0000000000000000e+00   0.0000000000000000e+00
   7.4411517488256496e-01  -9.6795183269624080e-02   0.0000000000000000e+00   0.0000000000000000e+00   0.0000000000000000e+00   0.0000000000000000e+00   3.2102943727161537e-01   0.0000000000000000e+00  -3.3050109212802659e-01   0.0000000000000000e+00   0.0000000000000000e+00   0.0000000000000000e+00   0.0000000000000000e+00  -5.3330591242106623e-02   0.0000000000000000e+00   0.0000000000000000e+00   0.0000000000000000e+00   0.0000000000000000e+00  -9.1670319976718895e-01   0.0000000000000000e+00
   0.0000000000000000e+00   0.0000000000000000e+00  -2.7580068119531509e-01   0.0000000000000000e+00   4.6093914742280584e-01   7.4468783267340521e-02   0.0000000000000000e+00  -4.1514922841569435e-02   0.0000000000000000e+00   0.0000000000000000e+00   3.9914308578390006e-01  -2.8181989506990723e-01  -5.6204081884668844e-01   0.0000000000000000e+00   0.0000000000000000e+00   0.0000000000000000e+00   0.0000000000000000e+00   0.0000000000000000e+00   0.0000000000000000e+00  -3.8674598884709049e-01
  -2.5421357940125933e-01  -1.6245048933731421e-01   9.6433633700003352e-02   0.0000000000000000e+00   0.0000000000000000e+00   0.0000000000000000e+00  -4.5987701969545364e-01   0.0000000000000000e+00   0.0000000000000000e+00   0.0000000000000000e+00   0.0000000000000000e+00   0.0000000000000000e+00   0.0000000000000000e+00  -1.9655332988775154e-01  -1.8838890456114701e-01  -5.5394159322560554e-01   0.0000000000000000e+00   0.0000000000000000e+00   5.5427799528077326e-01   0.0000000000000000e+00
  -7.0462866734398877e-01  -1.0957687734662502e-01   4.6588407850620445e-01   0.0000000000000000e+00   0.0000000000000000e+00   0.0000000000000000e+00  -5.4615180773457568e-02   0.0000000000000000e+00   0.0000000000000000e+00   0.0000000000000000e+00   0.0000000000000000e+00   0.0000000000000000e+00   0.0000000000000000e+00   5.0202485612313184e-02  -2.8801863322888654e-01   1.6227842663423406e-01   0.0000000000000000e+00   0.0000000000000000e+00  -3.9956381984850953e-01   0.0000000000000000e+00
  -2.4806243243552539e-01   6.0376730315066973e-01  -3.4651856986227514e-01   0.0000000000000000e+00   0.0000000000000000e+00   0.0000000000000000e+00  -5.2498808368868588e-01   0.0000000000000000e+00   0.0000000000000000e+00   0.0000000000000000e+00   0.0000000000000000e+00   0.0000000000000000e+00   0.0000000000000000e+00  -2.2969410060249643e-01   2.4973067686444494e-01   6.6426080191090170e-02   0.0000000000000000e+00   0.0000000000000000e+00  -2.4229166522500378e-01   0.0000000000000000e+00
   0.0000000000000000e+00   0.0000000000000000e+00   0.0000000000000000e+00   1.3032306377920946e+00   3.1256329253401904e-01  -2.4516984579361106e-01   0.0000000000000000e+00   0.0000000000000000e+00   3.1332150388356622e-01   0.0000000000000000e+00   0.0000000000000000e+00   0.0000000000000000e+00   6.6219084345301360e-01   0.0000000000000000e+00   0.0000000000000000e+00   0.0000000000000000e+00   0.0000000000000000e+00   3.3329827288246239e-02   0.0000000000000000e+00   0.0000000000000000e+00
   0.0000000000000000e+00   0.0000000000000000e+00   0.0000000000000000e+00  -3.4779440997703781e-01  -3.0235030442314659e-01   1.8586657335538539e-01   0.0000000000000000e+00   0.0000000000000000e+00   3.9242121785504502e-01   0.0000000000000000e+00   0.0000000000000000e+00   0.0000000000000000e+00   2.9178412382877544e-01   0.0000000000000000e+00   0.0000000000000000e+00   0.0000000000000000e+00   0.0000000000000000e+00   1.0009751485849732e+00   0.0000000000000000e+00   0.0000000000000000e+00
   0.0000000000000000e+00   0.0000000000000000e+00   0.0000000000000000e+00   6.3778844972526461e-01  -8.3482102051826246e-01   4.5219181787327101e-01   0.0000000000000000e+00   0.0000000000000000e+00   7.0253530816062282e-01   0.0000000000000000e+00   0.0000000000000000e+00   0.0000000000000000e+00  -3.1915822933325549e-01   0.0000000000000000e+00   0.0000000000000000e+00   0.0000000000000000e+00   0.0000000000000000e+00   3.9282800879757773e-02   0.0000000000000000e+00   0.0000000000000000e+00
   6.5953323938887226e-02  -5.1397753031193605e-01  -4.3935776271274807e-01   0.0000000000000000e+00   0.0000000000000000e+00   0.0000000000000000e+00  -5.0321003944538867e-01   0.0000000000000000e+00   0.0000000000000000e+00   0.0000000000000000e+00   0.0000000000000000e+00   0.0000000000000000e+00   0.0000000000000000e+00   4.3523130152831563e-01  -1.6837532687248580e-01   2.0487979728041500e-01   0.0000000000000000e+00   0.0000000000000000e+00  -1.5959135966010499e-01   0.0000000000000000e+00
   0.0000000000000000e+00   0.0000000000000000e+00   0.0000000000000000e+00   0.0000000000000000e+00   0.0000000000000000e+00   0.0000000000000000e+00   0.0000000000000000e+00  -6.8415440983554329e-02   0.0000000000000000e+00   3.4746889879266912e-01  -4.3072636072076520e-01   2.3851289741116247e-01   0.0000000000000000e+00   0.0000000000000000e+00   0.0000000000000000e+00   0.0000000000000000e+00  -5.6528865441709319e-01   0.0000000000000000e+00   0.0000000000000000e+00   5.5912416236729356e-01
   0.0000000000000000e+00   0.0000000000000000e+00   0.0000000000000000e+00  -1.3342915600723154e-01  -2.8561623766235711e-01  -6.7640791615007934e-01   0.0000000000000000e+00   0.0000000000000000e+00   3.7860612162189589e-01   0.0000000000000000e+00   0.0000000000000000e+00   0.0000000000000000e+00   4.5427302538436182e-01   0.0000000000000000e+00   0.0000000000000000e+00   0.0000000000000000e+00   0.0000000000000000e+00  -5.2740071335122818e-01   0.0000000000000000e+00   0.0000000000000000e+00
   0.0000000000000000e+00   0.0000000000000000e+00   0.0000000000000000e+00   0.0000000000000000e+00   0.0000000000000000e+00   0.0000000000000000e+00   0.0000000000000000e+00   5.2352813621738248e-01   0.0000000000000000e+00   4.7942640721041790e-01   3.1585260310785568e-01   4.1682850111446962e-01   0.0000000000000000e+00   0.0000000000000000e+00   0.0000000000000000e+00   0.0000000000000000e+00  -2.3695254262747728e-01   0.0000000000000000e+00   0.0000000000000000e+00  -4.0793778565988903e-01
   0.0000000000000000e+00   0.0000000000000000e+00   0.0000000000000000e+00   0.0000000000000000e+00   0.0000000000000000e+00   0.0000000000000000e+00   0.0000000000000000e+00   2.4092783020728543e-02   0.0000000000000000e+00   4.6049661259916108e-01  -1.1625441453390266e-01   2.6836947993757443e-01   0.0000000000000000e+00   0.0000000000000000e+00   0.0000000000000000e+00   0.0000000000000000e+00   7.8120842104967314e-01   0.0000000000000000e+00   0.0000000000000000e+00   3.0255337349219241e-01
   0.0000000000000000e+00   0.0000000000000000e+00   0.0000000000000000e+00   0.0000000000000000e+00   0.0000000000000000e+00   0.0000000000000000e+00   0.0000000000000000e+00   3.8820391248142205e-01   0.0000000000000000e+00  -1.8278097357644701e-01  -8.1470353622231517e-01   3.5366690234331477e-02   0.0000000000000000e+00   0.0000000000000000e+00   0.0000000000000000e+00   0.0000000000000000e+00   1.0700571728100380e-01   0.0000000000000000e+00   0.0000000000000000e+00  -3.7342463736403708e-01
   0.0000000000000000e+00   0.0000000000000000e+00   0.0000000000000000e+00  -6.7360597882103912e-02   1.0668393304758588e+00   7.8012658949504810e-01   0.0000000000000000e+00   0.0000000000000000e+00   5.7991266689989651e-01   0.0000000000000000e+00   0.0000000000000000e+00   0.0000000000000000e+00   8.8764168601808902e-01   0.0000000000000000e+00   0.0000000000000000e+00   0.0000000000000000e+00   0.0000000000000000e+00  -5.8676196036075534e-01   0.0000000000000000e+00   0.0000000000000000e+00
  -5.9434864087090089e-03  -5.1786915568560543e-01   1.8584383487727940e-01   0.0000000000000000e+00   0.0000000000000000e+00   0.0000000000000000e+00  -1.3270874540729391e-01   0.0000000000000000e+00   0.0000000000000000e+00   0.0000000000000000e+00   0.0000000000000000e+00   0.0000000000000000e+00   0.0000000000000000e+00  -3.6719367513596035e-01   7.1781470204926356e-01   1.1727316967394971e-02   0.0000000000000000e+00   0.0000000000000000e+00  -1.7146427904416850e-01   0.0000000000000000e+00
   2.2782282132412984e-02   2.3149335209413358e-01   3.9653555864249523e-01   0.0000000000000000e+00   0.0000000000000000e+00   0.0000000000000000e+00  -1.8812758669593629e-01   0.0000000000000000e+00   0.0000000000000000e+00   0.0000000000000000e+00   0.0000000000000000e+00   0.0000000000000000e+00   0.0000000000000000e+00   7.3021734491246926e-01   4.3035359607918489e-01  -1.5590628362623699e-01   0.0000000000000000e+00   0.0000000000000000e+00   1.0262065907828202e-01   0.0000000000000000e+00
  -2.8947925838679001e-02  -5.3872450149643730e-02  -2.3717497471884758e-01   0.0000000000000000e+00   0.0000000000000000e+00   0.0000000000000000e+00   2.1228014497738990e-01   0.0000000000000000e+00   0.0000000000000000e+00   0.0000000000000000e+00   0.0000000000000000e+00   0.0000000000000000e+00   0.0000000000000000e+00   1.1175327645213451e-01   2.3617859080349683e-03  -7.6889672118001429e-01   0.0000000000000000e+00   0.0000000000000000e+00  -5.3967435315027301e-01   0.0000000000000000e+00
   0.0000000000000000e+00   0.0000000000000000e+00   0.0000000000000000e+00   0.0000000000000000e+00   0.0000000000000000e+00   0.0000000000000000e+00   0.0000000000000000e+00   1.4775678470280010e-01   0.0000000000000000e+00   5.4075031328714673e-01  -6.7655373163573312e-02  -8.2321262199430900e-01   0.0000000000000000e+00   0.0000000000000000e+00   0.0000000000000000e+00   0.0000000000000000e+00  -3.1081881117716925e-02   0.0000000000000000e+00   0.0000000000000000e+00  -5.0345579663686746e-02
   0.0000000000000000e+00   0.0000000000000000e+00   0.0000000000000000e+00  -1.0671801107406771e-01  -9.3177089433880078e-01   4.9233932308021694e-01   0.0000000000000000e+00   0.0000000000000000e+00  -1.0900142767456893e+00   0.0000000000000000e+00   0.0000000000000000e+00   0.0000000000000000e+00   1.2667766597686465e+00   0.0000000000000000e+00   0.0000000000000000e+00   0.0000000000000000e+00   0.0000000000000000e+00  -1.5712888184903728e-01   0.0000000000000000e+00   0.0000000000000000e+00
  -6.0958735720190571e-01  -9.0636709374368268e-02  -4.6099009523827672e-01   0.0000000000000000e+00   0.0000000000000000e+00   0.0000000000000000e+00   3.9828509517194421e-01   0.0000000000000000e+00   0.0000000000000000e+00   0.0000000000000000e+00   0.0000000000000000e+00   0.0000000000000000e+00   0.0000000000000000e+00   1.9006175995739885e-01   3.0061850195154394e-01   6.9136104907660520e-02   0.0000000000000000e+00   0.0000000000000000e+00   3.4317721164722620e-01   0.0000000000000000e+00
   0.0000000000000000e+00   0.0000000000000000e+00   0.0000000000000000e+00   0.0000000000000000e+00   0.0000000000000000e+00   0.0000000000000000e+00   0.0000000000000000e+00  -7.4035316622440617e-01   0.0000000000000000e+00   3.3397420350098528e-01  -1.8132221303681395e-01   1.3569670915813881e-01   0.0000000000000000e+00   0.0000000000000000e+00   0.0000000000000000e+00   0.0000000000000000e+00  -3.9991570938455012e-02   0.0000000000000000e+00   0.0000000000000000e+00  -5.3614154203376463e-01
  -1.4902159208014498e-01   0.0000000000000000e+00  -2.6279255058213552e-01   1.9386675453557556e-01   0.0000000000000000e+00   0.0000000000000000e+00   0.0000000000000000e+00   0.0000000000000000e+00   8.8357055351913760e-01   0.0000000000000000e+00   2.8414999965234146e-02   1.8123963571773741e-01   0.0000000000000000e+00   0.0000000000000000e+00   0.0000000000000000e+00   0.0000000000000000e+00   3.8003289106967875e-04   0.0000000000000000e+00  -2.3831919076952732e-01   0.0000000000000000e+00
   0.0000000000000000e+00  -3.8447248323237060e-01   0.0000000000000000e+00   0.0000000000000000e+00   0.0000000000000000e+00   1.7964142738368569e-01   0.0000000000000000e+00   0.0000000000000000e+00   0.0000000000000000e+00   0.0000000000000000e+00   0.0000000000000000e+00   0.0000000000000000e+00   0.0000000000000000e+00   8.5616474688062716e-01  -8.3826873251726955e-02   0.0000000000000000e+00   0.0000000000000000e+00   2.6743907943977846e-01   0.0000000000000000e+00   9.1330101898331378e-02
   3.9091426615070068e-01   0.0000000000000000e+00  -4.9861101743886999e-01  -2.0151357049238575e-01   0.0000000000000000e+00   0.0000000000000000e+00   0.0000000000000000e+00   0.0000000000000000e+00   2.8263114529918407e-02   0.0000000000000000e+00   3.3390022836193217e-01  -6.1956815287909206e-01   0.0000000000000000e+00   0.0000000000000000e+00   0.0000000000000000e+00   0.0000000000000000e+00   1.6624415358725711e-01   0.0000000000000000e+00  -1.8486587004855240e-01   0.0000000000000000e+00
   5.5002064152688457e-01   0.0000000000000000e+00  -3.0495224706639329e-01  -7.1621449808084436e-02   0.0000000000000000e+00   0.0000000000000000e+00   0.0000000000000000e+00   0.0000000000000000e+00  -1.7654861539162389e-01   0.0000000000000000e+00   1.1977342235608257e-01   6.5890926784678649e-01   0.0000000000000000e+00   0.0000000000000000e+00   0.0000000000000000e+00   0.0000000000000000e+00  -2.7825456397575299e-01   0.0000000000000000e+00  -2.0554726197054346e-01   0.0000000000000000e+00
   0.0000000000000000e+00   0.0000000000000000e+00   0.0000000000000000e+00   0.0000000000000000e+00   1.2771377367213761e+00   0.0000000000000000e+00  -2.7933693102474444e-01   3.6525871177791813e-01   0.0000000000000000e+00   8.1361379750107909e-01   0.0000000000000000e+00   0.0000000000000000e+00   9.2294478074102337e-01   0.0000000000000000e+00   0.0000000000000000e+00   6.1327929976821072e-01   0.0000000000000000e+00   0.0000000000000000e+00   0.0000000000000000e+00   0.0000000000000000e+00
   0.0000000000000000e+00  -1.5488633151093356e-01   0.0000000000000000e+00   0.0000000000000000e+00   0.0000000000000000e+00  -1.6983355792461008e-01   0.0000000000000000e+00   0.0000000000000000e+00   0.0000000000000000e+00   0.0000000000000000e+00   0.0000000000000000e+00   0.0000000000000000e+00   0.0000000000000000e+00   2.0137059910201413e-01  -3.9589192274011065e-01   0.0000000000000000e+00   0.0000000000000000e+00  -7.0617202634722165e-01   0.0000000000000000e+00  -5.0120586932401834e-01
   0.0000000000000000e+00   0.0000000000000000e+00   0.0000000000000000e+00   0.0000000000000000e+00   4.9402134074011123e-01   0.0000000000000000e+00   3.0747949947673792e-01  -1.2560041742180617e+00   0.0000000000000000e+00   3.3321549597729561e-01   0.0000000000000000e+00   0.0000000000000000e+00  -7.8833082954359279e-01   0.0000000000000000e+00   0.0000000000000000e+00   4.8155370721383123e-01   0.0000000000000000e+00   0.0000000000000000e+00   0.0000000000000000e+00   0.0000000000000000e+00
   0.0000000000000000e+00   0.0000000000000000e+00   0.0000000000000000e+00   0.0000000000000000e+00  -4.6203318353763778e-01   0.0000000000000000e+00  -9.2522190312747621e-01  -1.0954463617746213e+00   0.0000000000000000e+00   3.9053738746496075e-01   0.0000000000000000e+00   0.0000000000000000e+00   2.8730754414156334e-01   0.0000000000000000e+00   0.0000000000000000e+00   2.8415446719807291e-01   0.0000000000000000e+00   0.0000000000000000e+00   0.0000000000000000e+00   0.0000000000000000e+00
  -2.5691756482598171e-01   0.0000000000000000e+00  -5.8358764800621254e-01   5.8361568578538425e-01   0.0000000000000000e+00   0.0000000000000000e+00   0.0000000000000000e+00   0.0000000000000000e+00  -3.1129445722704940e-01   0.0000000000000000e+00  -2.9872166455203458e-01  -1.1858944590974053e-01   0.0000000000000000e+00   0.0000000000000000e+00   0.0000000000000000e+00   0.0000000000000000e+00  -2.2936291361249361e-01   0.0000000000000000e+00  -1.3705796977403137e-03   0.0000000000000000e+00
   0.0000000000000000e+00   0.0000000000000000e+00   0.0000000000000000e+00   0.0000000000000000e+00  -6.2473393185533876e-01   0.0000000000000000e+00   4.4828525455658763e-01  -4.4928816363496571e-01   0.0000000000000000e+00   5.1671905411927599e-01   0.0000000000000000e+00   0.0000000000000000e+00   1.0761095725741765e+00   0.0000000000000000e+00   0.0000000000000000e+00  -7.4025141641347569e-01   0.0000000000000000e+00   0.0000000000000000e+00   0.0000000000000000e+00   0.0000000000000000e+00
  -1.3921211124987115e-01   0.0000000000000000e+00   2.9965644693637450e-01   2.7890726161808266e-01   0.0000000000000000e+00   0.0000000000000000e+00   0.0000000000000000e+00   0.0000000000000000e+00  -4.9270797431688731e-02   0.0000000000000000e+00   6.3245770872941443e-01  -1.6029408808468024e-01   0.0000000000000000e+00   0.0000000000000000e+00   0.0000000000000000e+00   0.0000000000000000e+00  -5.6931207566568676e-01   0.0000000000000000e+00  -2.4656833195492914e-01   0.0000000000000000e+00
   3.7431985742518858e-01   0.0000000000000000e+00   3.7363270344442939e-01   3.8520990475282413e-01   0.0000000000000000e+00   0.0000000000000000e+00   0.0000000000000000e+00   0.0000000000000000e+00  -3.4481681688073945e-02   0.0000000000000000e+00  -3.5959341028862668e-01  -1.4677053699204706e-01   0.0000000000000000e+00   0.0000000000000000e+00   0.0000000000000000e+00   0.0000000000000000e+00   2.0490677028267959e-01   0.0000000000000000e+00  -6.1471277390555112e-01   0.0000000000000000e+00
   0.0000000000000000e+00   0.0000000000000000e+00   0.0000000000000000e+00   0.0000000000000000e+00   7.1640784737755103e-01   0.0000000000000000e+00  -2.7980825236253065e-01  -1.6480112130494637e-01   0.0000000000000000e+00   1.5398407241403983e-01   0.0000000000000000e+00   0.0000000000000000e+00   1.4544660073136204e-01   0.0000000000000000e+00   0.0000000000000000e+00  -9.6730755571660976e-01   0.0000000000000000e+00   0.0000000000000000e+00   0.0000000000000000e+00   0.0000000000000000e+00
   0.0000000000000000e+00   2.6573975097514274e-01   0.0000000000000000e+00   0.0000000000000000e+00   0.0000000000000000e+00   2.1134416084963728e-01   0.0000000000000000e+00   0.0000000000000000e+00   0.0000000000000000e+00   0.0000000000000000e+00   0.0000000000000000e+00   0.0000000000000000e+00   0.0000000000000000e+00  -7.8554051315528201e-02  -8.6201866748147205e-01   0.0000000000000000e+00   0.0000000000000000e+00   1.0042975363101803e-01   0.0000000000000000e+00   3.5409458192328996e-01
   0.0000000000000000e+00   8.4152273760489371e-01   0.0000000000000000e+00   0.0000000000000000e+00   0.0000000000000000e+00   5.1266826757601372e-02   0.0000000000000000e+00   0.0000000000000000e+00   0.0000000000000000e+00   0.0000000000000000e+00   0.0000000000000000e+00   0.0000000000000000e+00   0.0000000000000000e+00   4.4935519786277456e-01   2.1488449337204826e-01   0.0000000000000000e+00   0.0000000000000000e+00  -2.0197405455936074e-01   0.0000000000000000e+00   1.7950947467174579e-02
   0.0000000000000000e+00   0.0000000000000000e+00   0.0000000000000000e+00   0.0000000000000000e+00   1.5694903902019758e-01   0.0000000000000000e+00  -5.0140211260485124e-03  -5.5230064479969698e-03   0.0000000000000000e+00  -9.0915158890930714e-01   0.0000000000000000e+00   0.0000000000000000e+00   7.3591919295067121e-01   0.0000000000000000e+00   0.0000000000000000e+00   2.7955128260060907e-01   0.0000000000000000e+00   0.0000000000000000e+00   0.0000000000000000e+00   0.0000000000000000e+00
  -5.3397516109377607e-01   0.0000000000000000e+00  -1.3850765187699599e-01  -2.4968186854708596e-01   0.0000000000000000e+00   0.0000000000000000e+00   0.0000000000000000e+00   0.0000000000000000e+00  -2.8473089685750214e-01   0.0000000000000000e+00   1.8249201551026212e-01   2.1256671708314676e-01   0.0000000000000000e+00   0.0000000000000000e+00   0.0000000000000000e+00   0.0000000000000000e+00   3.5759684541586317e-01   0.0000000000000000e+00  -5.8814113086237452e-01   0.0000000000000000e+00
   0.0000000000000000e+00  -9.1667115151240833e-02   0.0000000000000000e+00   0.0000000000000000e+00   0.0000000000000000e+00  -7.2352381081300043e-01   0.0000000000000000e+00   0.0000000000000000e+00   0.0000000000000000e+00   0.0000000000000000e+00   0.0000000000000000e+00   0.0000000000000000e+00   0.0000000000000000e+00   1.1698527623787078e-01   1.6774639667389027e-02   0.0000000000000000e+00   0.0000000000000000e+00  -2.3120416330429128e-01   0.0000000000000000e+00   6.3299931016141253e-01
   1.0874014964775924e-01   0.0000000000000000e+00   1.3302625629552714e-02   5.3624070606562013e-01   0.0000000000000000e+00   0.0000000000000000e+00   0.0000000000000000e+00   0.0000000000000000e+00  -7.5778223369913994e-02   0.0000000000000000e+00   4.7064786191157393e-01   2.0649993712344000e-01   0.0000000000000000e+00   0.0000000000000000e+00   0.0000000000000000e+00   0.0000000000000000e+00   5.9021289430262480e-01   0.0000000000000000e+00   2.8670418809652531e-01   0.0000000000000000e+00
   0.0000000000000000e+00   2.0250960667016024e-01   0.0000000000000000e+00   0.0000000000000000e+00   0.0000000000000000e+00  -6.0671589191797404e-01   0.0000000000000000e+00   0.0000000000000000e+00   0.0000000000000000e+00   0.0000000000000000e+00   0.0000000000000000e+00   0.0000000000000000e+00   0.0000000000000000e+00   6.8230640736410442e-02  -2.1612432467381273e-01   0.0000000000000000e+00   0.0000000000000000e+00   5.7049311015496984e-01   0.0000000000000000e+00  -4.6266419022350586e-01
   1.8664818118918117e-01   0.0000000000000000e+00   5.0917417535543774e-01   0.0000000000000000e+00   0.0000000000000000e+00   0.0000000000000000e+00   0.0000000000000000e+00   0.0000000000000000e+00  -2.1430027861242242e-02   6.6587676916401828e-01   0.0000000000000000e+00   0.0000000000000000e+00   0.0000000000000000e+00   0.0000000000000000e+00   0.0000000000000000e+00  -4.7525723765888167e-01   0.0000000000000000e+00   0.0000000000000000e+00   0.0000000000000000e+00   1.9021975674541894e-01
   0.0000000000000000e+00   7.7327509454189847e-01   0.0000000000000000e+00   0.0000000000000000e+00   4.5045981047421718e-01   0.0000000000000000e+00  -1.0785668056328640e-01   1.5541378039889528e-01   0.0000000000000000e+00   0.0000000000000000e+00  -1.5441422542181588e-02   0.0000000000000000e+00  -1.0231344242378340e-01   0.0000000000000000e+00   0.0000000000000000e+00   0.0000000000000000e+00   0.0000000000000000e+00  -2.0062196273957021e-02   3.9017446210468104e-01   0.0000000000000000e+00
  -5.4203322655506270e-01   0.0000000000000000e+00   4.8141459356152849e-01   0.0000000000000000e+00   0.0000000000000000e+00   0.0000000000000000e+00   0.0000000000000000e+00   0.0000000000000000e+00  -9.0492618992090865e-02   2.4216780647635455e-01   0.0000000000000000e+00   0.0000000000000000e+00   0.0000000000000000e+00   0.0000000000000000e+00   0.0000000000000000e+00   6.3811437385760827e-01   0.0000000000000000e+00   0.0000000000000000e+00   0.0000000000000000e+00  -2.0392540474139409e-02
   0.0000000000000000e+00   0.0000000000000000e+00   0.0000000000000000e+00   6.9213591250780071e-01   0.0000000000000000e+00   6.7309761722045880e-01   0.0000000000000000e+00   0.0000000000000000e+00   0.0000000000000000e+00   0.0000000000000000e+00   0.0000000000000000e+00  -1.1928287578169996e+00   0.0000000000000000e+00  -1.1703329288276754e-01   3.5401471193293488e-01   0.0000000000000000e+00   7.3164135369950034e-01   0.0000000000000000e+00   0.0000000000000000e+00   0.0000000000000000e+00
   0.0000000000000000e+00  -1.2641720310558235e-01   0.0000000000000000e+00   0.0000000000000000e+00   2.0673711861957898e-02   0.0000000000000000e+00  -3.3533117314969813e-01  -6.1880704782210562e-02   0.0000000000000000e+00   0.0000000000000000e+00   4.2771873072977651e-01   0.0000000000000000e+00   6.1579742099081114e-01   0.0000000000000000e+00   0.0000000000000000e+00   0.0000000000000000e+00   0.0000000000000000e+00   4.2017333440463467e-01   3.5863583734169224e-01   0.0000000000000000e+00
   0.0000000000000000e+00   0.0000000000000000e+00   0.0000000000000000e+00  -9.6818168973025354e-01   0.0000000000000000e+00   1.1373620611862818e+00   0.0000000000000000e+00   0.0000000000000000e+00   0.0000000000000000e+00   0.0000000000000000e+00   0.0000000000000000e+00  -2.0871777690310317e-01   0.0000000000000000e+00   2.9027636862053480e-01  -8.6698216887728830e-01   0.0000000000000000e+00   4.9139998567697163e-01   0.0000000000000000e+00   0.0000000000000000e+00   0.0000000000000000e+00
   0.0000000000000000e+00  -2.9115232775092931e-01   0.0000000000000000e+00   0.0000000000000000e+00  -1.3761801240954316e-01   0.0000000000000000e+00   1.9868358633328953e-01   1.7424345080209813e-01   0.0000000000000000e+00   0.0000000000000000e+00   3.4829615767927846e-01   0.0000000000000000e+00  -5.9036821628007141e-01   0.0000000000000000e+00   0.0000000000000000e+00   0.0000000000000000e+00   0.0000000000000000e+00   1.1369373502872346e-01   5.8624614919616913e-01   0.0000000000000000e+00
   0.0000000000000000e+00  -2.0960303233671609e-01   0.0000000000000000e+00   0.0000000000000000e+00   4.3964463659637654e-01   0.0000000000000000e+00  -5.6307928939882745e-01  -4.7800678205750796e-01   0.0000000000000000e+00   0.0000000000000000e+00   1.7582260307969372e-01   0.0000000000000000e+00  -3.9586908190313208e-01   0.0000000000000000e+00   0.0000000000000000e+00   0.0000000000000000e+00   0.0000000000000000e+00  -6.8590268913443525e-02  -1.5779686230804424e-01   0.0000000000000000e+00
  -1.2326897121110215e-01   0.0000000000000000e+00  -4.1429650497773196e-01   0.0000000000000000e+00   0.0000000000000000e+00   0.0000000000000000e+00   0.0000000000000000e+00   0.0000000000000000e+00   5.8884987752272666e-01   5.4011923943452644e-01   0.0000000000000000e+00   0.0000000000000000e+00   0.0000000000000000e+00   0.0000000000000000e+00   0.0000000000000000e+00   7.3228505338794936e-02   0.0000000000000000e+00   0.0000000000000000e+00   0.0000000000000000e+00  -4.1149457060789674e-01
   1.6238226707924522e-01   0.0000000000000000e+00   2.2323904905220388e-01   0.0000000000000000e+00   0.0000000000000000e+00   0.0000000000000000e+00   0.0000000000000000e+00   0.0000000000000000e+00  -3.7170960194689479e-01  -4.4221306516703550e-02   0.0000000000000000e+00   0.0000000000000000e+00   0.0000000000000000e+00   0.0000000000000000e+00   0.0000000000000000e+00  -9.4546143772042346e-02   0.0000000000000000e+00   0.0000000000000000e+00   0.0000000000000000e+00  -8.8018963916007542e-01
   0.0000000000000000e+00  -1.2371577988386757e-01   0.0000000000000000e+00   0.0000000000000000e+00   6.2159534349086543e-01   0.0000000000000000e+00   5.6428660551870768e-01   8.2651642413866133e-02   0.0000000000000000e+00   0.0000000000000000e+00   2.7459599841997628e-01   0.0000000000000000e+00   4.4612158135038021e-02   0.0000000000000000e+00   0.0000000000000000e+00   0.0000000000000000e+00   0.0000000000000000e+00   3.1493212745801558e-01  -3.1062439648183110e-01   0.0000000000000000e+00
   0.0000000000000000e+00   0.0000000000000000e+00   0.0000000000000000e+00  -5.0400684621501129e-02   0.0000000000000000e+00   3.7563933081417605e-01   0.0000000000000000e+00   0.0000000000000000e+00   0.0000000000000000e+00   0.0000000000000000e+00   0.0000000000000000e+00  -9.5327853021013953e-01   0.0000000000000000e+00  -3.3937895929916978e-01   1.1981445334181770e-01   0.0000000000000000e+00  -1.2300323919124592e+00   0.0000000000000000e+00   0.0000000000000000e+00   0.0000000000000000e+00
   0.0000000000000000e+00   2.4923390188577366e-01   0.0000000000000000e+00   0.0000000000000000e+00  -2.1822807937088642e-01   0.0000000000000000e+00   2.4098949168948788e-01  -6.6371525146348975e-01   0.0000000000000000e+00   0.0000000000000000e+00  -2.2812020306688091e-01   0.0000000000000000e+00  -1.4257326259052533e-01   0.0000000000000000e+00   0.0000000000000000e+00   0.0000000000000000e+00   0.0000000000000000e+00   5.6053750923514867e-01   7.1392127593753268e-02   0.0000000000000000e+00
   0.0000000000000000e+00   0.0000000000000000e+00   0.0000000000000000e+00  -3.2041003291297010e-01   0.0000000000000000e+00  -5.8623418671933869e-01   0.0000000000000000e+00   0.0000000000000000e+00   0.0000000000000000e+00   0.0000000000000000e+00   0.0000000000000000e+00  -3.5387446398580225e-01   0.0000000000000000e+00  -1.3720456260880169e+00  -5.5969636126679534e-01   0.0000000000000000e+00   4.6117760334443603e-01   0.0000000000000000e+00   0.0000000000000000e+00   0.0000000000000000e+00
   0.0000000000000000e+00   0.0000000000000000e+00   0.0000000000000000e+00   4.6277955225987427e-01   0.0000000000000000e+00   6.5774924412568847e-01   0.0000000000000000e+00   0.0000000000000000e+00   0.0000000000000000e+00   0.0000000000000000e+00   0.0000000000000000e+00   5.3227819151533606e-01   0.0000000000000000e+00  -7.3073958965871255e-01  -6.5311565370820623e-01   0.0000000000000000e+00  -4.8509071860163516e-01   0.0000000000000000e+00   0.0000000000000000e+00   0.0000000000000000e+00
   1.7535334984512707e-01   0.0000000000000000e+00  -4.9206520458357172e-01   0.0000000000000000e+00   0.0000000000000000e+00   0.0000000000000000e+00   0.0000000000000000e+00   0.0000000000000000e+00  -6.6112615133899810e-01   4.5196779102157503e-01   0.0000000000000000e+00   0.0000000000000000e+00   0.0000000000000000e+00   0.0000000000000000e+00   0.0000000000000000e+00   2.5925279477431634e-01   0.0000000000000000e+00   0.0000000000000000e+00   0.0000000000000000e+00   1.3619233984586473e-01
   0.0000000000000000e+00   0.0000000000000000e+00   0.0000000000000000e+00   8.2964461840854941e-03   0.0000000000000000e+00  -4.7264791598285577e-01   0.0000000000000000e+00   0.0000000000000000e+00   0.0000000000000000e+00   0.0000000000000000e+00   0.0000000000000000e+00  -7.8341405188320035e-01   0.0000000000000000e+00   4.6149941825156182e-01  -1.1346449332828197e+00   0.0000000000000000e+00  -4.7718660190436807e-01   0.0000000000000000e+00   0.0000000000000000e+00   0.0000000000000000e+00
   0.0000000000000000e+00  -3.9706659636144681e-01   0.0000000000000000e+00   0.0000000000000000e+00   3.8038390512931386e-01   0.0000000000000000e+00   1.5355229898558809e-01  -1.7739397688964809e-01   0.0000000000000000e+00   0.0000000000000000e+00  -5.7004271235837867e-01   0.0000000000000000e+00   2.1500827690607599e-01   0.0000000000000000e+00   0.0000000000000000e+00   0.0000000000000000e+00   0.0000000000000000e+00  -1.9048373024883974e-01   4.8491026661795666e-01   0.0000000000000000e+00
   0.0000000000000000e+00  -1.4925212163685742e-01   0.0000000000000000e+00   0.0000000000000000e+00   7.5738048568787769e-02   0.0000000000000000e+00  -3.4541695144770473e-01   4.8409525854082591e-01   0.0000000000000000e+00   0.0000000000000000e+00  -4.6065601628165592e-01   0.0000000000000000e+00  -1.9113502034587873e-01   0.0000000000000000e+00   0.0000000000000000e+00   0.0000000000000000e+00   0.0000000000000000e+00   5.9644982295853433e-01  -1.1763294542933837e-01   0.0000000000000000e+00
  -7.7398346270571705e-01   0.0000000000000000e+00  -2.1301693744098099e-01   0.0000000000000000e+00   0.0000000000000000e+00   0.0000000000000000e+00   0.0000000000000000e+00   0.0000000000000000e+00  -2.6334738538943386e-01  -1.9185712966388064e-03   0.0000000000000000e+00   0.0000000000000000e+00   0.0000000000000000e+00   0.0000000000000000e+00   0.0000000000000000e+00  -5.3425387694854320e-01   0.0000000000000000e+00   0.0000000000000000e+00   0.0000000000000000e+00  -2.8118543339089200e-02
  -5.7190478792492838e-01   0.0000000000000000e+00   0.0000000000000000e+00   0.0000000000000000e+00   0.0000000000000000e+00   0.0000000000000000e+00  -5.4439206128825157e-01  -1.1643261496524158e+00   0.0000000000000000e+00   0.0000000000000000e+00   5.2966445135082141e-01   0.0000000000000000e+00   0.0000000000000000e+00   0.0000000000000000e+00   2.7819656663558656e-01   0.0000000000000000e+00   0.0000000000000000e+00   0.0000000000000000e+00   0.0000000000000000e+00   1.0950842656479132e-01
   0.0000000000000000e+00  -1.3018949190899992e-01   0.0000000000000000e+00   0.0000000000000000e+00  -1.7060379141939228e-01   0.0000000000000000e+00   0.0000000000000000e+00   0.0000000000000000e+00  -1.8133507330712761e-01   7.8795878185969337e-01   0.0000000000000000e+00   0.0000000000000000e+00   0.0000000000000000e+00   0.0000000000000000e+00   0.0000000000000000e+00   0.0000000000000000e+00  -4.3401525397581703e-01   0.0000000000000000e+00   3.3438652955076154e-01   0.0000000000000000e+00
   0.0000000000000000e+00   0.0000000000000000e+00   1.6245656733381159e-01  -2.1526421288498737e-01   0.0000000000000000e+00  -2.5261197181372208e-01   0.0000000000000000e+00   0.0000000000000000e+00   0.0000000000000000e+00   0.0000000000000000e+00   0.0000000000000000e+00   6.4968422410241311e-02  -8.6257436652093622e-02   3.2671421495666997e-01   0.0000000000000000e+00   1.5513076742932164e-01   0.0000000000000000e+00  -8.4910976883514677e-01   0.0000000000000000e+00   0.0000000000000000e+00
   0.0000000000000000e+00   0.0000000000000000e+00  -5.5106575941375446e-01  -3.5925944091277007e-01   0.0000000000000000e+00   3.8764418915580429e-01   0.0000000000000000e+00   0.0000000000000000e+00   0.0000000000000000e+00   0.0000000000000000e+00   0.0000000000000000e+00  -2.9553542888379136e-01  -4.8720906721712387e-01   3.0127108042388157e-01   0.0000000000000000e+00  -3.8415870693551180e-02   0.0000000000000000e+00   6.1039008430359282e-03   0.0000000000000000e+00   0.0000000000000000e+00
   0.0000000000000000e+00   3.2920090405001157e-01   0.0000000000000000e+00   0.0000000000000000e+00  -8.3232627713191876e-01   0.0000000000000000e+00   0.0000000000000000e+00   0.0000000000000000e+00   1.4188536781545763e-01   8.0633990077803211e-02   0.0000000000000000e+00   0.0000000000000000e+00   0.0000000000000000e+00   0.0000000000000000e+00   0.0000000000000000e+00   0.0000000000000000e+00  -4.1863506776922133e-03   0.0000000000000000e+00  -4.1498061361996419e-01   0.0000000000000000e+00
   0.0000000000000000e+00   0.0000000000000000e+00   3.3990558758445849e-01   5.5115494474902171e-01   0.0000000000000000e+00  -1.0719733610350193e-01   0.0000000000000000e+00   0.0000000000000000e+00   0.0000000000000000e+00   0.0000000000000000e+00   0.0000000000000000e+00  -4.4049614222458976e-02  -5.6374263205417163e-01   4.3291998581077251e-01   0.0000000000000000e+00  -2.0597134850236304e-01   0.0000000000000000e+00   1.4003969192013427e-01   0.0000000000000000e+00   0.0000000000000000e+00
   1.2031911907848167e+00   0.0000000000000000e+00   0.0000000000000000e+00   0.0000000000000000e+00   0.0000000000000000e+00   0.0000000000000000e+00  -1.7057784416408345e-02  -1.1044154948775964e-01   0.0000000000000000e+00   0.0000000000000000e+00   5.5127684289616397e-01   0.0000000000000000e+00   0.0000000000000000e+00   0.0000000000000000e+00  -5.4074325779591148e-03   0.0000000000000000e+00   0.0000000000000000e+00   0.0000000000000000e+00   0.0000000000000000e+00  -1.2431622632063960e-02
  -1.0146776213662416e+00   0.0000000000000000e+00   0.0000000000000000e+00   0.0000000000000000e+00   0.0000000000000000e+00   0.0000000000000000e+00  -1.3449172159954587e-02   5.8584533330907540e-01   0.0000000000000000e+00   0.0000000000000000e+00   8.1542183460690598e-01   0.0000000000000000e+00   0.0000000000000000e+00   0.0000000000000000e+00  -4.4185884807070863e-01   0.0000000000000000e+00   0.0000000000000000e+00   0.0000000000000000e+00   0.0000000000000000e+00  -4.7871139139997865e-01
   0.0000000000000000e+00   1.4762021899783861e-01   0.0000000000000000e+00   0.0000000000000000e+00  -9.7825251595704876e-02   0.0000000000000000e+00   0.0000000000000000e+00   0.0000000000000000e+00   6.9335516863858859e-02  -5.2207111338730194e-01   0.0000000000000000e+00   0.0000000000000000e+00   0.0000000000000000e+00   0.0000000000000000e+00   0.0000000000000000e+00   0.0000000000000000e+00  -7.9494224879224096e-01   0.0000000000000000e+00   2.4359731288782904e-01   0.0000000000000000e+00
   0.0000000000000000e+00   5.4288624738914315e-01   0.0000000000000000e+00   0.0000000000000000e+00  -3.8669003796623837e-02   0.0000000000000000e+00   0.0000000000000000e+00   0.0000000000000000e+00   4.1601559321341974e-01   6.3576236889541282e-02   0.0000000000000000e+00   0.0000000000000000e+00   0.0000000000000000e+00   0.0000000000000000e+00   0.0000000000000000e+00   0.0000000000000000e+00   3.0227993528717811e-01   0.0000000000000000e+00   6.5976901986237502e-01   0.0000000000000000e+00
  -8.5399035352885455e-02   0.0000000000000000e+00   0.0000000000000000e+00   0.0000000000000000e+00   0.0000000000000000e+00   0.0000000000000000e+00   1.9372467686463218e-01  -2.7454369747239510e-01   0.0000000000000000e+00   0.0000000000000000e+00   4.5195123887613903e-01   0.0000000000000000e+00   0.0000000000000000e+00   0.0000000000000000e+00   1.4137143054947312e+00   0.0000000000000000e+00   0.0000000000000000e+00   0.0000000000000000e+00   0.0000000000000000e+00   1.8116066014086818e-01
   0.0000000000000000e+00   0.0000000000000000e+00  -2.0026449991253853e-01   3.5940172616399596e-01   0.0000000000000000e+00  -2.5912361179870308e-01   0.0000000000000000e+00   0.0000000000000000e+00   0.0000000000000000e+00   0.0000000000000000e+00   0.0000000000000000e+00  -5.4760939562511723e-01  -1.8058315590732307e-01  -3.6302850586485774e-01   0.0000000000000000e+00   5.3421382592956534e-01   0.0000000000000000e+00  -1.1797901870411545e-01   0.0000000000000000e+00   0.0000000000000000e+00
   0.0000000000000000e+00   0.0000000000000000e+00  -5.9066082134262998e-01   2.4952344457662179e-01   0.0000000000000000e+00  -3.2125606351632052e-01   0.0000000000000000e+00   0.0000000000000000e+00   0.0000000000000000e+00   0.0000000000000000e+00   0.0000000000000000e+00   5.3077670364551199e-01   8.6327148607648049e-02   3.2339615207847311e-01   0.0000000000000000e+00   2.7572739546801023e-01   0.0000000000000000e+00   1.2595806000890553e-01   0.0000000000000000e+00   0.0000000000000000e+00
   0.0000000000000000e+00   0.0000000000000000e+00   1.7875813122592094e-01  -5.0128201723207078e-01   0.0000000000000000e+00  -4.3625017524002152e-01   0.0000000000000000e+00   0.0000000000000000e+00   0.0000000000000000e+00   0.0000000000000000e+00   0.0000000000000000e+00   2.6541214127752094e-01  -5.1905105500130744e-01  -2.7299532075558341e-01   0.0000000000000000e+00   1.6772786696946537e-01   0.0000000000000000e+00   2.8970842130554653e-01   0.0000000000000000e+00   0.0000000000000000e+00
  -1.1902331951767509e-01   0.0000000000000000e+00   0.0000000000000000e+00   0.0000000000000000e+00   0.0000000000000000e+00   0.0000000000000000e+00  -1.4332853807610546e+00   4.4269962668514179e-01   0.0000000000000000e+00   0.0000000000000000e+00   3.5549819581256520e-01   0.0000000000000000e+00   0.0000000000000000e+00   0.0000000000000000e+00   1.6131963022100027e-01   0.0000000000000000e+00   0.0000000000000000e+00   0.0000000000000000e+00   0.0000000000000000e+00   9.1849767218604295e-01
   0.0000000000000000e+00   0.0000000000000000e+00  -2.5639427466622933e-01  -1.0250603548336151e-01   0.0000000000000000e+00  -6.2979804759175151e-01   0.0000000000000000e+00   0.0000000000000000e+00   0.0000000000000000e+00   0.0000000000000000e+00   0.0000000000000000e+00  -3.5537960951593606e-01   1.5335518302052153e-01   3.9931203627470074e-02   0.0000000000000000e+00  -6.1243515684487915e-01   0.0000000000000000e+00   2.5002129424770231e-02   0.0000000000000000e+00   0.0000000000000000e+00
   0.0000000000000000e+00   5.6962307621961061e-01   0.0000000000000000e+00   0.0000000000000000e+00   5.1657611058562436e-01   0.0000000000000000e+00   0.0000000000000000e+00   0.0000000000000000e+00   1.8889256520915371e-01   2.9322416535767476e-01   0.0000000000000000e+00   0.0000000000000000e+00   0.0000000000000000e+00   0.0000000000000000e+00   0.0000000000000000e+00   0.0000000000000000e+00  -2.7481287338589760e-01   0.0000000000000000e+00  -4.5988666570218695e-01   0.0000000000000000e+00
   0.0000000000000000e+00   0.0000000000000000e+00  -2.6023069516362840e-01   2.5999904109619426e-01   0.0000000000000000e+00   1.3083426446269991e-01   0.0000000000000000e+00   0.0000000000000000e+00   0.0000000000000000e+00   0.0000000000000000e+00   0.0000000000000000e+00   3.5799345656580195e-01  -3.2308940187951318e-01  -5.5007102296326993e-01   0.0000000000000000e+00  -4.0916378425778388e-01   0.0000000000000000e+00  -3.8081973420953147e-01   0.0000000000000000e+00   0.0000000000000000e+00
   0.0000000000000000e+00  -4.8341473430790322e-01   0.0000000000000000e+00   0.0000000000000000e+00   1.4538398015877460e-02   0.0000000000000000e+00   0.0000000000000000e+00   0.0000000000000000e+00   8.5640489530466135e-01   1.0019242114114457e-01   0.0000000000000000e+00   0.0000000000000000e+00   0.0000000000000000e+00   0.0000000000000000e+00   0.0000000000000000e+00   0.0000000000000000e+00  -1.1306980239489638e-01   0.0000000000000000e+00  -9.9227936931202992e-02   0.0000000000000000e+00
   1.0143929484020237e-01   0.0000000000000000e+00   0.0000000000000000e+00   0.0000000000000000e+00   0.0000000000000000e+00   0.0000000000000000e+00  -1.0577551931528451e+00  -2.6382530535889964e-01   0.0000000000000000e+00   0.0000000000000000e+00  -2.7158878333323760e-01   0.0000000000000000e+00   0.0000000000000000e+00   0.0000000000000000e+00   9.0917478856507833e-02   0.0000000000000000e+00   0.0000000000000000e+00   0.0000000000000000e+00   0.0000000000000000e+00  -1.1560777139361897e+00
  -1.5481350739605187e-02   0.0000000000000000e+00   0.0000000000000000e+00   3.2232784848752971e-01   0.0000000000000000e+00   0.0000000000000000e+00   0.0000000000000000e+00  -2.5534534329640052e-01   0.0000000000000000e+00   0.0000000000000000e+00  -1.6787043085113160e-01   7.9878379462656357e-01   0.0000000000000000e+00   0.0000000000000000e+00   0.0000000000000000e+00   0.0000000000000000e+00   0.0000000000000000e+00   0.0000000000000000e+00   0.0000000000000000e+00  -4.0549699063416456e-01
   0.0000000000000000e+00  -6.2855505383951249e-01   0.0000000000000000e+00   0.0000000000000000e+00   0.0000000000000000e+00   0.0000000000000000e+00  -3.9033871775571466e-01   0.0000000000000000e+00  -4.2050225015367687e-01   0.0000000000000000e+00   0.0000000000000000e+00   0.0000000000000000e+00   3.0299337587321673e-01  -6.3791897221224836e-01   0.0000000000000000e+00   1.1709778778737495e-01   0.0000000000000000e+00   0.0000000000000000e+00   0.0000000000000000e+00   0.0000000000000000e+00
   0.0000000000000000e+00   0.0000000000000000e+00   2.3007912526887844e-01   0.0000000000000000e+00  -3.1318756439679840e-01  -4.5223417984911546e-01   0.0000000000000000e+00   0.0000000000000000e+00   0.0000000000000000e+00   5.8521569986967503e-01   0.0000000000000000e+00   0.0000000000000000e+00   0.0000000000000000e+00   0.0000000000000000e+00  -1.1553249401172408e-01   0.0000000000000000e+00  -5.0579428485524303e-01  -8.0632549906640788e-02   1.6219356632034199e-01   0.0000000000000000e+00
   5.3735430478478938e-02   0.0000000000000000e+00   0.0000000000000000e+00   7.0261896725719941e-01   0.0000000000000000e+00   0.0000000000000000e+00   0.0000000000000000e+00   4.7656861424742114e-01   0.0000000000000000e+00   0.0000000000000000e+00   3.2869806445100247e-01  -2.3259419116018043e-01   0.0000000000000000e+00   0.0000000000000000e+00   0.0000000000000000e+00   0.0000000000000000e+00   0.0000000000000000e+00   0.0000000000000000e+00   0.0000000000000000e+00  -3.3790378947374611e-01
   0.0000000000000000e+00   0.0000000000000000e+00  -3.5463636338647408e-01   0.0000000000000000e+00  -1.6127343494420610e-01   1.8299680076954625e-02   0.0000000000000000e+00   0.0000000000000000e+00   0.0000000000000000e+00  -1.9704765670940674e-01   0.0000000000000000e+00   0.0000000000000000e+00   0.0000000000000000e+00   0.0000000000000000e+00   3.5740896102715736e-01   0.0000000000000000e+00  -5.6049116749606509e-01  -1.1228787847529589e-01  -5.9545040912205427e-01   0.0000000000000000e+00
   0.0000000000000000e+00   0.0000000000000000e+00   2.4893755060999032e-01   0.0000000000000000e+00  -6.2464267772096316e-01   4.9926893016385032e-01   0.0000000000000000e+00   0.0000000000000000e+00   0.0000000000000000e+00  -7.3919914586654437e-02   0.0000000000000000e+00   0.0000000000000000e+00   0.0000000000000000e+00   0.0000000000000000e+00   4.1876595680541057e-01   0.0000000000000000e+00  -3.6218246558585923e-02   8.9418916310711249e-02   3.2931075310308550e-01   0.0000000000000000e+00
   0.0000000000000000e+00  -2.0267263175314726e-01   0.0000000000000000e+00   0.0000000000000000e+00   0.0000000000000000e+00   0.0000000000000000e+00   7.5273643513111566e-01   0.0000000000000000e+00  -4.6905393171197574e-01   0.0000000000000000e+00   0.0000000000000000e+00   0.0000000000000000e+00  -1.0227680165672668e+00  -3.3829976338698559e-01   0.0000000000000000e+00  -2.0157332810798206e-01   0.0000000000000000e+00   0.0000000000000000e+00   0.0000000000000000e+00   0.0000000000000000e+00
   7.7354206480064303e-01   0.0000000000000000e+00   0.0000000000000000e+00   1.2440875428179149e-01   0.0000000000000000e+00   0.0000000000000000e+00   0.0000000000000000e+00   1.6214800837442009e-01   0.0000000000000000e+00   0.0000000000000000e+00   1.0712945879236579e-01   2.9782885287852651e-01   0.0000000000000000e+00   0.0000000000000000e+00   0.0000000000000000e+00   0.0000000000000000e+00   0.0000000000000000e+00   0.0000000000000000e+00   0.0000000000000000e+00   5.0959239856392524e-01
   0.0000000000000000e+00   4.0009780723682459e-01   0.0000000000000000e+00   0.0000000000000000e+00   0.0000000000000000e+00   0.0000000000000000e+00  -7.4131133833487617e-01   0.0000000000000000e+00   2.6667915087758992e-01   0.0000000000000000e+00   0.0000000000000000e+00   0.0000000000000000e+00  -2.7979443768809537e-01  -5.8591270685038976e-01   0.0000000000000000e+00  -2.4478081802101573e-01   0.0000000000000000e+00   0.0000000000000000e+00   0.0000000000000000e+00   0.0000000000000000e+00
   0.0000000000000000e+00   0.0000000000000000e+00  -5.3205326255136576e-01   0.0000000000000000e+00  -2.5551824807094936e-01   4.7883304247137198e-01   0.0000000000000000e+00   0.0000000000000000e+00   0.0000000000000000e+00   4.0076063882215029e-01   0.0000000000000000e+00   0.0000000000000000e+00   0.0000000000000000e+00   0.0000000000000000e+00  -4.8352585626732825e-01   0.0000000000000000e+00   6.6358708268869110e-02  -1.4215863142352109e-01  -5.7704160935754881e-02   0.0000000000000000e+00
  -6.9827323769227179e-02   0.0000000000000000e+00   0.0000000000000000e+00  -4.8349327014714022e-01   0.0000000000000000e+00   0.0000000000000000e+00   0.0000000000000000e+00   7.8058550876161492e-01   0.0000000000000000e+00   0.0000000000000000e+00  -6.3228281733088532e-02   3.2727759364549391e-01   0.0000000000000000e+00   0.0000000000000000e+00   0.0000000000000000e+00   0.0000000000000000e+00   0.0000000000000000e+00   0.0000000000000000e+00   0.0000000000000000e+00  -2.0232703026466800e-01
  -3.7133495929490112e-01   0.0000000000000000e+00   0.0000000000000000e+00   3.8976551874591053e-01   0.0000000000000000e+00   0.0000000000000000e+00   0.0000000000000000e+00   2.6846402913065515e-01   0.0000000000000000e+00   0.0000000000000000e+00  -6.2796265725805678e-01   3.9225295699998747e-02   0.0000000000000000e+00   0.0000000000000000e+00   0.0000000000000000e+00   0.0000000000000000e+00   0.0000000000000000e+00   0.0000000000000000e+00   0.0000000000000000e+00   4.9218343199641329e-01
   0.0000000000000000e+00   3.3622080321461328e-01   0.0000000000000000e+00   0.0000000000000000e+00   0.0000000000000000e+00   0.0000000000000000e+00   2.9284340294990574e-01   0.0000000000000000e+00   4.2761963342690823e-01   0.0000000000000000e+00   0.0000000000000000e+00   0.0000000000000000e+00   1.0616051246039113e+00  -5.6580577083189065e-01   0.0000000000000000e+00  -6.6579418316231953e-01   0.0000000000000000e+00   0.0000000000000000e+00   0.0000000000000000e+00   0.0000000000000000e+00
   0.0000000000000000e+00   9.1386776426216543e-01   0.0000000000000000e+00   0.0000000000000000e+00   0.0000000000000000e+00   0.0000000000000000e+00   4.7896041988088661e-01   0.0000000000000000e+00   9.0748428480242338e-02   0.0000000000000000e+00   0.0000000000000000e+00   0.0000000000000000e+00   2.9101429426207870e-01  -8.8308228679739476e-01   0.0000000000000000e+00   1.2571419640503707e+00   0.0000000000000000e+00   0.0000000000000000e+00   0.0000000000000000e+00   0.0000000000000000e+00
   0.0000000000000000e+00   0.0000000000000000e+00   3.8449042367311198e-02   0.0000000000000000e+00  -3.2467653076867981e-01  -1.1607966470558721e-01   0.0000000000000000e+00   0.0000000000000000e+00   0.0000000000000000e+00  -5.6003882851143549e-01   0.0000000000000000e+00   0.0000000000000000e+00   0.0000000000000000e+00   0.0000000000000000e+00  -6.0008808510668277e-01   0.0000000000000000e+00  -2.3775662114442131e-01   3.8460406301673644e-01   3.7876608037649445e-02   0.0000000000000000e+00
   0.0000000000000000e+00   6.8865237228970733e-01   0.0000000000000000e+00   0.0000000000000000e+00   0.0000000000000000e+00   0.0000000000000000e+00   1.9397584928026476e-01   0.0000000000000000e+00  -1.3254778033500076e+00   0.0000000000000000e+00   0.0000000000000000e+00   0.0000000000000000e+00  -2.3524687219717347e-01   2.1769442453941268e-01   0.0000000000000000e+00   2.9088208278226746e-01   0.0000000000000000e+00   0.0000000000000000e+00   0.0000000000000000e+00   0.0000000000000000e+00
   0.0000000000000000e+00   0.0000000000000000e+00  -3.4633522507070624e-01   0.0000000000000000e+00  -3.6147656704010367e-01  -4.1276635355943186e-01   0.0000000000000000e+00   0.0000000000000000e+00   0.0000000000000000e+00   1.7320860508191324e-01   0.0000000000000000e+00   0.0000000000000000e+00   0.0000000000000000e+00   0.0000000000000000e+00   2.3458484051896017e-01   0.0000000000000000e+00   4.5218061670118065e-01   5.1725111764615983e-01  -1.4820001222396895e-01   0.0000000000000000e+00
   0.0000000000000000e+00   0.0000000000000000e+00   3.7917475494472469e-02   0.0000000000000000e+00   3.9955685182513245e-01   3.3143385777344408e-01   0.0000000000000000e+00   0.0000000000000000e+00   0.0000000000000000e+00   2.8622931688294601e-01   0.0000000000000000e+00   0.0000000000000000e+00   0.0000000000000000e+00   0.0000000000000000e+00   5.3677040929760611e-02   0.0000000000000000e+00  -3.2825710746579018e-01   7.3236416954223449e-01  -1.2236549177540093e-02   0.0000000000000000e+00
   0.0000000000000000e+00   0.0000000000000000e+00   5.9445934735073191e-01   0.0000000000000000e+00  -1.5719587389414158e-01   1.5132702279643429e-01   0.0000000000000000e+00   0.0000000000000000e+00   0.0000000000000000e+00   1.6446771735381133e-01   0.0000000000000000e+00   0.0000000000000000e+00   0.0000000000000000e+00   0.0000000000000000e+00  -1.7813454222984434e-01   0.0000000000000000e+00   2.3570808938115173e-01   2.9303998638465369e-02  -6.9556387257148500e-01   0.0000000000000000e+00
   5.0570742345274089e-01   0.0000000000000000e+00   0.0000000000000000e+00  -3.5649753393758782e-02   0.0000000000000000e+00   0.0000000000000000e+00   0.0000000000000000e+00  -1.5695622480964150e-03   0.0000000000000000e+00   0.0000000000000000e+00  -6.7376959371090361e-01  -3.3240505253147490e-01   0.0000000000000000e+00   0.0000000000000000e+00   0.0000000000000000e+00   0.0000000000000000e+00   0.0000000000000000e+00   0.0000000000000000e+00   0.0000000000000000e+00  -4.2252579692167436e-01
   7.4652190459511247e-01   0.0000000000000000e+00   0.0000000000000000e+00   1.0545760280120534e-01   0.0000000000000000e+00  -1.7678063999645502e-01   0.0000000000000000e+00  -5.9493952648737758e-01  -4.6934530633718863e-01   0.0000000000000000e+00   0.0000000000000000e+00   0.0000000000000000e+00   0.0000000000000000e+00   0.0000000000000000e+00   0.0000000000000000e+00  -7.9802864400676643e-01   0.0000000000000000e+00   0.0000000000000000e+00   0.0000000000000000e+00   0.0000000000000000e+00
   0.0000000000000000e+00   1.2204496735901063e-01   0.0000000000000000e+00   0.0000000000000000e+00   0.0000000000000000e+00   0.0000000000000000e+00   5.9324462529380151e-01   0.0000000000000000e+00   0.0000000000000000e+00   0.0000000000000000e+00   3.0484877021280243e-01   0.0000000000000000e+00   0.0000000000000000e+00  -6.0850033473608733e-01   0.0000000000000000e+00   0.0000000000000000e+00   0.0000000000000000e+00   0.0000000000000000e+00   3.9921911631620077e-01   1.0288103613338231e-01
   0.0000000000000000e+00   0.0000000000000000e+00   1.0981625278035367e-01   0.0000000000000000e+00   3.0682562376603106e-01   0.0000000000000000e+00   0.0000000000000000e+00   0.0000000000000000e+00   0.0000000000000000e+00  -1.3236672636037411e-01   0.0000000000000000e+00  -3.3588076829832267e-02  -2.7812227769155001e-01   0.0000000000000000e+00  -8.8550040659278206e-01   0.0000000000000000e+00   1.0826703320730108e-01   4.4323765290756774e-02   0.0000000000000000e+00   0.0000000000000000e+00
   9.3248604760344245e-03   0.0000000000000000e+00   0.0000000000000000e+00   1.2994673678626125e+00   0.0000000000000000e+00  -5.3066360873230756e-01   0.0000000000000000e+00  -4.5077987582972601e-01   8.3047927383285525e-01   0.0000000000000000e+00   0.0000000000000000e+00   0.0000000000000000e+00   0.0000000000000000e+00   0.0000000000000000e+00   0.0000000000000000e+00   7.9688257265061324e-01   0.0000000000000000e+00   0.0000000000000000e+00   0.0000000000000000e+00   0.0000000000000000e+00
   0.0000000000000000e+00   0.0000000000000000e+00   3.3082701919948421e-01   0.0000000000000000e+00  -3.6378557343663320e-01   0.0000000000000000e+00   0.0000000000000000e+00   0.0000000000000000e+00   0.0000000000000000e+00  -2.8869648870851791e-02   0.0000000000000000e+00   6.8153961312091160e-01   1.0676451918339019e-03   0.0000000000000000e+00  -3.5550717688573347e-02   0.0000000000000000e+00   4.9904488808098002e-01   2.0633236618100095e-01   0.0000000000000000e+00   0.0000000000000000e+00
   1.0726393366012905e+00   0.0000000000000000e+00   0.0000000000000000e+00  -6.1837014149670655e-01   0.0000000000000000e+00   2.8419246675505716e-02   0.0000000000000000e+00   9.6844490632018720e-01   6.9600986228703143e-01   0.0000000000000000e+00   0.0000000000000000e+00   0.0000000000000000e+00   0.0000000000000000e+00   0.0000000000000000e+00   0.0000000000000000e+00   2.6107920595907097e-01   0.0000000000000000e+00   0.0000000000000000e+00   0.0000000000000000e+00   0.0000000000000000e+00
   0.0000000000000000e+00   1.3611115714451311e-01   0.0000000000000000e+00   0.0000000000000000e+00   0.0000000000000000e+00   0.0000000000000000e+00  -4.9988741508434131e-01   0.0000000000000000e+00   0.0000000000000000e+00   0.0000000000000000e+00  -6.2195410452102806e-02   0.0000000000000000e+00   0.0000000000000000e+00  -5.2146379194652648e-01   0.0000000000000000e+00   0.0000000000000000e+00   0.0000000000000000e+00   0.0000000000000000e+00  -2.1134584164545611e-01   6.4119147293744971e-01
   4.0451785367023874e-01   0.0000000000000000e+00   0.0000000000000000e+00   8.7305271796378792e-01   0.0000000000000000e+00   4.8084840499689241e-01   0.0000000000000000e+00   6.9546923305079145e-01   2.2023976914274504e-01   0.0000000000000000e+00   0.0000000000000000e+00   0.0000000000000000e+00   0.0000000000000000e+00   0.0000000000000000e+00   0.0000000000000000e+00  -1.0753244480987092e+00   0.0000000000000000e+00   0.0000000000000000e+00   0.0000000000000000e+00   0.0000000000000000e+00
   7.3507212920207232e-02   0.0000000000000000e+00   0.0000000000000000e+00   3.9281348352774959e-01   0.0000000000000000e+00  -1.0015802258489654e+00   0.0000000000000000e+00   6.6340916008839579e-01  -1.2062033272786830e+00   0.0000000000000000e+00   0.0000000000000000e+00   0.0000000000000000e+00   0.0000000000000000e+00   0.0000000000000000e+00   0.0000000000000000e+00   2.4792043155957305e-01   0.0000000000000000e+00   0.0000000000000000e+00   0.0000000000000000e+00   0.0000000000000000e+00
   0.0000000000000000e+00   0.0000000000000000e+00   2.6027910910306051e-01   0.0000000000000000e+00   7.6558378158749507e-01   0.0000000000000000e+00   0.0000000000000000e+00   0.0000000000000000e+00   0.0000000000000000e+00   1.2089542230152214e-01   0.0000000000000000e+00   2.7181822742646339e-01   2.1477031597257504e-01   0.0000000000000000e+00   2.0586353547879013e-01   0.0000000000000000e+00  -1.2629863016769183e-01   3.9137958428481839e-01   0.0000000000000000e+00   0.0000000000000000e+00
   0.0000000000000000e+00   3.8103553271756507e-01   0.0000000000000000e+00   0.0000000000000000e+00   0.0000000000000000e+00   0.0000000000000000e+00  -1.4535498615383946e-04   0.0000000000000000e+00   0.0000000000000000e+00   0.0000000000000000e+00   1.2136626738250780e-01   0.0000000000000000e+00   0.0000000000000000e+00  -3.6489330322051633e-01   0.0000000000000000e+00   0.0000000000000000e+00   0.0000000000000000e+00   0.0000000000000000e+00  -6.1829089120032510e-01  -5.6978187224913879e-01
   0.0000000000000000e+00   0.0000000000000000e+00   2.1756563432366471e-01   0.0000000000000000e+00   3.5510175353424328e-01   0.0000000000000000e+00   0.0000000000000000e+00   0.0000000000000000e+00   0.0000000000000000e+00  -4.8546423988266862e-03   0.0000000000000000e+00  -1.0579217694988703e-01  -3.9803329047006208e-01   0.0000000000000000e+00   3.1454028199273693e-01   0.0000000000000000e+00   5.0837107843601281e-01  -5.4730717557231101e-01   0.0000000000000000e+00   0.0000000000000000e+00
   0.0000000000000000e+00   0.0000000000000000e+00   8.2251579813980369e-01   0.0000000000000000e+00  -1.9672697369021427e-01   0.0000000000000000e+00   0.0000000000000000e+00   0.0000000000000000e+00   0.0000000000000000e+00  -1.3366470294705976e-01   0.0000000000000000e+00  -1.1299766118070445e-01  -5.6992548241430213e-02   0.0000000000000000e+00   9.9129110786603247e-03   0.0000000000000000e+00  -4.7157569024517476e-01  -1.6852740844021999e-01   0.0000000000000000e+00   0.0000000000000000e+00
   0.0000000000000000e+00   3.5704939139966707e-01   0.0000000000000000e+00   0.0000000000000000e+00   0.0000000000000000e+00   0.0000000000000000e+00  -5.4889886568314883e-01   0.0000000000000000e+00   0.0000000000000000e+00   0.0000000000000000e+00  -8.5355617420268190e-03   0.0000000000000000e+00   0.0000000000000000e+00  -1.1290876561730963e-01   0.0000000000000000e+00   0.0000000000000000e+00   0.0000000000000000e+00   0.0000000000000000e+00   6.4024309977571570e-01  -3.8534827802260530e-01
   0.0000000000000000e+00   0.0000000000000000e+00  -7.6828957220799909e-02   0.0000000000000000e+00  -5.7636288863536146e-02   0.0000000000000000e+00   0.0000000000000000e+00   0.0000000000000000e+00   0.0000000000000000e+00  -2.7929044414171234e-01   0.0000000000000000e+00  -7.1795483179793687e-02  -7.3772337224912021e-01   0.0000000000000000e+00   2.5997688401546432e-01   0.0000000000000000e+00  -1.0936369378493932e-01   5.3276022208984286e-01   0.0000000000000000e+00   0.0000000000000000e+00
  -8.3179047346129154e-01   0.0000000000000000e+00   0.0000000000000000e+00  -2.4857069719965691e-01   0.0000000000000000e+00  -9.3176129365714722e-01   0.0000000000000000e+00   4.8270817643024966e-01   5.6833600472254941e-01   0.0000000000000000e+00   0.0000000000000000e+00   0.0000000000000000e+00   0.0000000000000000e+00   0.0000000000000000e+00   0.0000000000000000e+00  -7.4298227334290101e-01   0.0000000000000000e+00   0.0000000000000000e+00   0.0000000000000000e+00   0.0000000000000000e+00
   0.0000000000000000e+00   0.0000000000000000e+00   2.3823026716297779e-01   0.0000000000000000e+00  -1.3879815889064415e-01   0.0000000000000000e+00   0.0000000000000000e+00   0.0000000000000000e+00   0.0000000000000000e+00   7.2716201147558979e-01   0.0000000000000000e+00  -4.5468252114110064e-01  -5.3172488729910067e-02   0.0000000000000000e+00  -4.4457083846833105e-02   0.0000000000000000e+00   2.5999516009290552e-01   3.4070426442581886e-01   0.0000000000000000e+00   0.0000000000000000e+00
   0.0000000000000000e+00   0.0000000000000000e+00   1.5564468210955928e-01   0.0000000000000000e+00   3.7334011783219101e-03   0.0000000000000000e+00   0.0000000000000000e+00   0.0000000000000000e+00   0.0000000000000000e+00  -5.8512590654012386e-01   0.0000000000000000e+00  -4.7396118565580236e-01   4.0960814416296265e-01   0.0000000000000000e+00   6.0391339009328499e-02   0.0000000000000000e+00   4.0360676333290901e-01   2.7280926969948815e-01   0.0000000000000000e+00   0.0000000000000000e+00
   0.0000000000000000e+00  -7.6412461038278190e-01   0.0000000000000000e+00   0.0000000000000000e+00   0.0000000000000000e+00   0.0000000000000000e+00  -1.2760953021030921e-01   0.0000000000000000e+00   0.0000000000000000e+00   0.0000000000000000e+00  -2.9451372132878689e-01   0.0000000000000000e+00   0.0000000000000000e+00  -4.5503166173491116e-01   0.0000000000000000e+00   0.0000000000000000e+00   0.0000000000000000e+00   0.0000000000000000e+00   3.7899737348063699e-02  -3.2342055018759791e-01
   0.0000000000000000e+00  -3.3169264923758779e-01   0.0000000000000000e+00   0.0000000000000000e+00   0.0000000000000000e+00   0.0000000000000000e+00  -2.8389999775184366e-01   0.0000000000000000e+00   0.0000000000000000e+00   0.0000000000000000e+00   8.9535356116725895e-01   0.0000000000000000e+00   0.0000000000000000e+00   6.9667288200279551e-02   0.0000000000000000e+00   0.0000000000000000e+00   0.0000000000000000e+00   0.0000000000000000e+00  -4.8226438227636774e-02  -2.3312182095571385e-02
  -4.5215786858794815e-01  -5.3216174627571100e-01   0.0000000000000000e+00   0.0000000000000000e+00   0.0000000000000000e+00   2.8973357669943545e-01   0.0000000000000000e+00   0.0000000000000000e+00   0.0000000000000000e+00  -1.9156875371496893e-01   0.0000000000000000e+00   0.0000000000000000e+00   0.0000000000000000e+00   0.0000000000000000e+00  -5.1762088577949728e-01   0.0000000000000000e+00   0.0000000000000000e+00  -3.5182612667720592e-01   0.0000000000000000e+00   0.0000000000000000e+00
   4.8197263975746396e-01   3.9702892189839128e-01   0.0000000000000000e+00   0.0000000000000000e+00   0.0000000000000000e+00   1.8209153398174499e-01   0.0000000000000000e+00   0.0000000000000000e+00   0.0000000000000000e+00  -6.3815814334202414e-01   0.0000000000000000e+00   0.0000000000000000e+00   0.0000000000000000e+00   0.0000000000000000e+00  -2.9736020699665178e-01   0.0000000000000000e+00   0.0000000000000000e+00  -2.8503363719878355e-01   0.0000000000000000e+00   0.0000000000000000e+00
   0.0000000000000000e+00   0.0000000000000000e+00  -8.1000201135895150e-02   0.0000000000000000e+00   2.9920669888328888e-01   0.0000000000000000e+00  -1.0799546106589898e-01   0.0000000000000000e+00  -7.6324721922063543e-01   0.0000000000000000e+00   1.7560985579301053e-01   3.5811253931644793e-01   0.0000000000000000e+00   0.0000000000000000e+00   0.0000000000000000e+00   0.0000000000000000e+00   1.0565237199603347e-01   0.0000000000000000e+00   0.0000000000000000e+00  -3.7344229209441471e-01
   0.0000000000000000e+00   0.0000000000000000e+00   0.0000000000000000e+00  -1.7135492849947559e-01   0.0000000000000000e+00   0.0000000000000000e+00   0.0000000000000000e+00  -3.4001745956186941e-01   0.0000000000000000e+00   0.0000000000000000e+00   0.0000000000000000e+00   0.0000000000000000e+00   2.6157160757087100e-01  -1.0368573946995296e+00   0.0000000000000000e+00  -3.3047913962893377e-01   0.0000000000000000e+00   0.0000000000000000e+00   6.2144520513883550e-01   0.0000000000000000e+00
   0.0000000000000000e+00   0.0000000000000000e+00   3.8095125405440766e-01   0.0000000000000000e+00   1.4359560724644305e-01   0.0000000000000000e+00  -6.4373238179893688e-01   0.0000000000000000e+00  -1.1231655329222048e-01   0.0000000000000000e+00  -1.7626891176623716e-01  -4.2423231355207813e-03   0.0000000000000000e+00   0.0000000000000000e+00   0.0000000000000000e+00   0.0000000000000000e+00   3.9165429140866515e-01   0.0000000000000000e+00   0.0000000000000000e+00   4.7198331067342758e-01
   2.2696054344779867e-01  -3.9717068887666340e-01   0.0000000000000000e+00   0.0000000000000000e+00   0.0000000000000000e+00  -1.8972088186755934e-01   0.0000000000000000e+00   0.0000000000000000e+00   0.0000000000000000e+00  -1.1536205890229131e-01   0.0000000000000000e+00   0.0000000000000000e+00   0.0000000000000000e+00   0.0000000000000000e+00   5.7947560343305582e-01   0.0000000000000000e+00   0.0000000000000000e+00  -6.3690655750292946e-01   0.0000000000000000e+00   0.0000000000000000e+00
   0.0000000000000000e+00   0.0000000000000000e+00   3.6844341615414439e-01   0.0000000000000000e+00   6.4660745187082591e-02   0.0000000000000000e+00   2.4608181353538464e-01   0.0000000000000000e+00   8.7369917847778131e-02   0.0000000000000000e+00  -2.0093937933763917e-01   7.5480545170699342e-01   0.0000000000000000e+00   0.0000000000000000e+00   0.0000000000000000e+00   0.0000000000000000e+00  -3.4184897023153521e-01   0.0000000000000000e+00   0.0000000000000000e+00   2.5477451419515368e-01
   0.0000000000000000e+00   0.0000000000000000e+00   0.0000000000000000e+00  -2.8124635665017578e-01   0.0000000000000000e+00   0.0000000000000000e+00   0.0000000000000000e+00  -7.5737635703055151e-01   0.0000000000000000e+00   0.0000000000000000e+00   0.0000000000000000e+00   0.0000000000000000e+00  -7.8895249236204168e-01   1.7594914966074052e-01   0.0000000000000000e+00   3.8470755065291135e-01   0.0000000000000000e+00   0.0000000000000000e+00  -3.0928345767823440e-01   0.0000000000000000e+00
   0.0000000000000000e+00   0.0000000000000000e+00   2.0501833888439069e-01   0.0000000000000000e+00  -7.2040029122953042e-01   0.0000000000000000e+00   4.3120754073224132e-02   0.0000000000000000e+00  -3.9271465884366746e-01   0.0000000000000000e+00  -4.9929264172244864e-01  -9.2084884913456067e-02   0.0000000000000000e+00   0.0000000000000000e+00   0.0000000000000000e+00   0.0000000000000000e+00  -1.2265306153064079e-02   0.0000000000000000e+00   0.0000000000000000e+00  -1.5806167331841120e-01
  -2.6935139809274339e-01  -2.0030686477532486e-01   0.0000000000000000e+00   0.0000000000000000e+00   0.0000000000000000e+00  -5.0165639994735098e-02   0.0000000000000000e+00   0.0000000000000000e+00   0.0000000000000000e+00  -7.2340165961129654e-01   0.0000000000000000e+00   0.0000000000000000e+00   0.0000000000000000e+00   0.0000000000000000e+00   3.4724800487986118e-01   0.0000000000000000e+00   0.0000000000000000e+00   4.9083526239651903e-01   0.0000000000000000e+00   0.0000000000000000e+00
   0.0000000000000000e+00   0.0000000000000000e+00  -7.4514058789415483e-01   0.0000000000000000e+00  -3.6058132989069749e-02   0.0000000000000000e+00  -3.9392183581610318e-01   0.0000000000000000e+00   5.5735495342118087e-02   0.0000000000000000e+00  -4.0813735982271726e-01   2.4469482478341820e-01   0.0000000000000000e+00   0.0000000000000000e+00   0.0000000000000000e+00   0.0000000000000000e+00  -2.1325628319932033e-01   0.0000000000000000e+00   0.0000000000000000e+00   1.1512841986886907e-01
   0.0000000000000000e+00   0.0000000000000000e+00   1.7633554655993774e-01   0.0000000000000000e+00   4.0106413589123346e-01   0.0000000000000000e+00  -6.3629693011886174e-02   0.0000000000000000e+00  -2.5047252496254863e-01   0.0000000000000000e+00  -2.3298848045889095e-01  -4.6429303362353253e-01   0.0000000000000000e+00   0.0000000000000000e+00   0.0000000000000000e+00   0.0000000000000000e+00  -6.8349066805135028e-01   0.0000000000000000e+00   0.0000000000000000e+00   6.5245412989408891e-02
   0.0000000000000000e+00   0.0000000000000000e+00   0.0000000000000000e+00   1.0686293840666181e+00   0.0000000000000000e+00   0.0000000000000000e+00   0.0000000000000000e+00  -4.1320831310079137e-01   0.0000000000000000e+00   0.0000000000000000e+00   0.0000000000000000e+00   0.0000000000000000e+00   4.9986953167098447e-02  -2.0923852508157492e-01   0.0000000000000000e+00   9.1160625457146782e-01   0.0000000000000000e+00   0.0000000000000000e+00   2.5088782799329878e-01   0.0000000000000000e+00
   0.0000000000000000e+00   0.0000000000000000e+00   0.0000000000000000e+00  -2.1744733534128130e-01   0.0000000000000000e+00   0.0000000000000000e+00   0.0000000000000000e+00  -3.4391239839445109e-01   0.0000000000000000e+00   0.0000000000000000e+00   0.0000000000000000e+00   0.0000000000000000e+00   1.8461792916100596e-02   7.4026279868982836e-01   0.0000000000000000e+00  -2.3052118276890154e-01   0.0000000000000000e+00   0.0000000000000000e+00   1.1230562381547817e+00   0.0000000000000000e+00
   6.1646348697695452e-01  -5.3056111310156995e-01   0.0000000000000000e+00   0.0000000000000000e+00   0.0000000000000000e+00   4.3702436283964696e-01   0.0000000000000000e+00   0.0000000000000000e+00   0.0000000000000000e+00   1.1558240319443486e-01   0.0000000000000000e+00   0.0000000000000000e+00   0.0000000000000000e+00   0.0000000000000000e+00  -3.8724414250528250e-02   0.0000000000000000e+00   0.0000000000000000e+00   3.6418197180254519e-01   0.0000000000000000e+00   0.0000000000000000e+00
   0.0000000000000000e+00   0.0000000000000000e+00   0.0000000000000000e+00  -9.5475595775018851e-01   0.0000000000000000e+00   0.0000000000000000e+00   0.0000000000000000e+00   2.7234518635217420e-02   0.0000000000000000e+00   0.0000000000000000e+00   0.0000000000000000e+00   0.0000000000000000e+00   9.2950743975894157e-01   7.7128323040026647e-02   0.0000000000000000e+00   9.1279536697208319e-01   0.0000000000000000e+00   0.0000000000000000e+00  -2.4884517327363968e-02   0.0000000000000000e+00
   0.0000000000000000e+00   0.0000000000000000e+00   2.5103902902087871e-01   0.0000000000000000e+00   2.1424572993305196e-01   0.0000000000000000e+00  -2.7351410740865756e-01   0.0000000000000000e+00   4.1395115843674313e-01   0.0000000000000000e+00  -3.4352599445358228e-01   7.8537567874526606e-02   0.0000000000000000e+00   0.0000000000000000e+00   0.0000000000000000e+00   0.0000000000000000e+00   5.9348164077563895e-02   0.0000000000000000e+00   0.0000000000000000e+00  -7.1917465304242689e-01
  -2.4324296842211848e-01   2.8250561067441782e-01   0.0000000000000000e+00   0.0000000000000000e+00   0.0000000000000000e+00   8.0832928291448303e-01   0.0000000000000000e+00   0.0000000000000000e+00   0.0000000000000000e+00   7.7961137726433538e-02   0.0000000000000000e+00   0.0000000000000000e+00   0.0000000000000000e+00   0.0000000000000000e+00   4.3101368165472681e-01   0.0000000000000000e+00   0.0000000000000000e+00  -1.2560444205706067e-01   0.0000000000000000e+00   0.0000000000000000e+00
   0.0000000000000000e+00   0.0000000000000000e+00   0.0000000000000000e+00  -9.8349373604940882e-01   0.0000000000000000e+00   0.0000000000000000e+00   0.0000000000000000e+00   8.1043701962515913e-01   0.0000000000000000e+00   0.0000000000000000e+00   0.0000000000000000e+00   0.0000000000000000e+00  -6.4211844889493364e-01   1.8268031310266997e-01   0.0000000000000000e+00   6.8822628165965749e-01   0.0000000000000000e+00   0.0000000000000000e+00   2.4963726769246483e-01   0.0000000000000000e+00
   0.0000000000000000e+00   0.0000000000000000e+00  -1.4554286126252816e-01   0.0000000000000000e+00   3.9830164260741308e-01   0.0000000000000000e+00   5.2677967416259885e-01   0.0000000000000000e+00  -7.6038645568095614e-02   0.0000000000000000e+00  -5.5637292140380457e-01  -1.0915488082463576e-01   0.0000000000000000e+00   0.0000000000000000e+00   0.0000000000000000e+00   0.0000000000000000e+00   4.4974814720324441e-01   0.0000000000000000e+00   0.0000000000000000e+00   1.1469683826972801e-01
