# Supplementary material for: An improved golden jackal optimization for multilevel thresholding image segmentation
Source: PLoS One. 2023 May 5;18(5):e0285211. doi: 10.1371/journal.pone.0285211 (PMC10162520; doi:10.1371/journal.pone.0285211)
Supplement: S1 File — (ZIP) [file pone.0285211.s002.zip › CEC/CEC22/input_data/M_1_D10.txt]

   5.5875251571865003e-01  -3.4947173920977476e-01  -2.5076001698086708e-01   5.4717979833372614e-02  -3.3621901248150909e-01  -1.5574070960418351e-01   3.0892694348159672e-01  -3.9948520820030503e-01  -8.0648752035595198e-02   3.1774767358992162e-01
   1.0364524733430068e-01  -5.1504597788113970e-01  -2.1276200946933946e-01   3.7804040207614792e-01   2.4008586155316736e-01   2.3342182169362294e-01  -4.8209459321169240e-01   3.2762768626139827e-01   6.1802708852340280e-02   2.8302198661449773e-01
  -1.2496127494565991e-01   6.5920652286667020e-02  -5.7817642850211726e-01   3.9207034624831172e-01  -3.1371738560229345e-01   1.5187061416366593e-01   2.5010642364542707e-01   2.4266117104149740e-01  -1.6831216285967432e-01  -4.6987453193517009e-01
  -4.3501025850493630e-01  -2.0402214682119071e-01  -3.9079755340171013e-01  -6.3142504880865824e-01  -2.3034294329136942e-01   2.7593576225781891e-01   2.0538524281526225e-02   3.4904978301837128e-02   9.2620522516352763e-02   2.7982771931334932e-01
  -1.9178881584912769e-01   1.9457171707773616e-01   1.8608619739520157e-01   3.8799285060213684e-01  -5.1932103263664209e-01   2.0826258854368518e-01  -1.4369165955090663e-01  -2.1587443112775614e-01   5.6695337964723069e-01   1.9606002547915111e-01
  -3.4026644087936364e-01   7.9667186485320562e-02  -4.0785505438659164e-01   1.3182164427491691e-01   1.3054070730754944e-01  -7.3728829972474397e-01  -2.4632882721723770e-01  -2.2530391743329681e-01   1.0817836316502823e-01   1.0184291609796890e-01
   3.6844401049500564e-01  -1.1656217294001345e-01  -9.3827484098543315e-02  -3.3985992739698728e-01  -2.1833656924174200e-01  -7.8014615269790907e-02  -5.0325673440032637e-01  -5.9196115189252843e-02   3.0337182236465504e-01  -5.6902617066856587e-01
  -1.6832414004484747e-01  -2.8617750566147612e-02  -8.1301552749334649e-02   1.0152020711137731e-01   2.1371982213331944e-01   4.0849883302457252e-01  -2.3498465768208879e-01  -7.4121734293745900e-01  -3.2489729099290532e-01  -1.7664955655876363e-01
  -1.9696455844867514e-01  -5.0933973126404974e-01   8.5645065427301395e-02   6.3673412418937536e-02   3.2710702549280168e-01  -1.7523410502086098e-02   4.5259359414380862e-01  -1.4438914981985729e-01   5.1009117758092515e-01  -3.1176970131153703e-01
  -3.4170279585135427e-01  -4.9858688714161425e-01   4.2558030529694385e-01   6.2400514755585328e-02  -4.3675834050893575e-01  -2.4864003458471318e-01  -1.2050982113848389e-01   4.3007962596359584e-02  -4.0229869987380446e-01  -1.3726483242011389e-01
