# Supplementary material for: An improved golden jackal optimization for multilevel thresholding image segmentation
Source: PLoS One. 2023 May 5;18(5):e0285211. doi: 10.1371/journal.pone.0285211 (PMC10162520; doi:10.1371/journal.pone.0285211)
Supplement: S1 File — (ZIP) [file pone.0285211.s002.zip › CEC/CEC22/input_data/M_1_D20.txt]

   4.4927356934886603e-01   1.6500071319299964e-01  -9.1769009014484315e-02   1.7387027012502232e-01   3.0321774519169242e-02  -3.4509472834885124e-01   8.1799298538824380e-02  -4.1537048218262357e-01  -3.5964044609308921e-01  -2.2760768160667078e-02   1.1277335101364712e-01   3.2788736142689029e-01  -2.4981166498138099e-01  -8.0127900971558891e-02  -8.0723836076555644e-02   5.8719672477560582e-02   9.0645309203836507e-03  -1.8789127987708823e-01  -1.6780034587101109e-01  -2.0154866395207918e-01
   1.9008234212634662e-01   4.1167408462004057e-01   2.3586539896300363e-01  -2.7496741031191707e-01   1.1697259896215975e-01   1.7252741648952516e-01  -5.4237911225072162e-02  -2.6464984358054672e-01   8.8722642608118032e-02   7.9196430645819049e-02  -4.4957295898394745e-01  -2.3445180198159149e-01  -2.8242547012279108e-02  -2.8086877069612354e-01  -2.9682706704148282e-01  -2.4742595045615393e-01  -2.4614000729048142e-02  -1.3733691645779242e-01   1.5589646970244059e-01   5.2104901600828729e-02
   9.9125568735328698e-02  -5.1232279912393340e-02  -4.4433469233619738e-01  -4.0817654163550271e-01   2.3421870022522367e-01  -1.0695860292356611e-01   1.0054468512820113e-02   1.2689470191588503e-01  -3.4790309235073452e-02   3.8314161781345607e-01   1.1670956247591567e-01   1.9180234269756724e-01   2.3084706343267192e-01  -4.9276763739010403e-02  -2.8983449922142124e-02  -1.2900402256991111e-01   4.0997497707064884e-01  -2.0153768768609376e-01   8.1012940879240769e-02   2.3265485015661494e-01
   2.3328009118691370e-01   1.1099750990721360e-01   4.5621445276571859e-03   4.2628696548940243e-01   9.0674022222607939e-02   1.3997237820593084e-01   1.9755490115741861e-02   1.8468012154660582e-02  -7.1215656246598799e-02  -2.8811340004880531e-02  -1.7039346297370855e-01  -1.2326447964566713e-01  -2.0562059687863080e-02   1.6805560827629609e-01   3.1881910547942802e-02   1.9235392336454576e-01   6.3366399834915577e-01   2.7485335125041321e-01   3.5793354956344792e-01   3.1153097950386694e-02
   3.9922279149418743e-01  -2.2488306235314329e-01  -5.5974181999059978e-02  -9.4509963423815027e-02  -6.5607435371024359e-01   1.6652722947883764e-01   3.8764760925320424e-01   6.0211721916369539e-02   1.4996699137663494e-01   1.9675690351828931e-01   7.5765632800737337e-02  -8.2694157692304676e-02  -5.5851231107561579e-02   1.2423920182165628e-02  -1.0256162443282167e-01  -2.0015529796777434e-01   2.3288462403058936e-02   5.8759454609973012e-02   8.8144336964329925e-02  -1.6285332710977149e-01
   1.8489350268643755e-02   1.1761367585447083e-01   1.2589905799828527e-01   5.8691485794321409e-02   6.5715907812163091e-02   5.4673048448312356e-01   1.5622588966554285e-01   3.4308843721365147e-02   1.2561458848129270e-01   1.0696142903867018e-02  -1.2581584008074348e-01   7.0866420591487689e-01   1.9032942041693462e-01   1.6165378910785227e-01  -8.3555116331101756e-02   1.1860764937039688e-01  -7.1486429558039730e-02  -9.8002424470262833e-02  -6.7400587128956954e-02  -3.3486846861342304e-02
  -1.7068692811012623e-01  -9.1286254539148567e-03  -4.1720209638681241e-02  -3.6944454950078287e-01   3.8534569157231677e-02  -1.5795775151027849e-01   4.7399754261338556e-01  -1.9712022637992507e-01  -1.8293266433778471e-01  -1.8961893377309680e-01  -1.8169049492970499e-01   5.6042862838007572e-02  -1.2558225100422740e-01   3.4876846565840275e-01   1.5301966946018639e-01   1.3974920497268123e-01  -1.6324177872931064e-01   3.0770740640027393e-02   4.6922698458113365e-01   9.4293952293873398e-02
  -6.1200423231426271e-02   2.9092279667780258e-01  -3.5753945095731099e-02   1.6537194507162808e-01   4.9393871458190110e-02  -8.9118235262339390e-02   2.4512913918297966e-01   3.7595682742289416e-01   1.4040012431368859e-01   3.0975634346926839e-01  -2.5436169470145742e-01  -1.3317094205144450e-01  -2.9083408118311044e-01   1.0427906428519422e-01   3.6007436923428771e-01   6.0417043736739839e-02  -3.8016524505860606e-03  -4.3763538697382937e-01  -1.4329171151974215e-01  -1.7957992643628098e-01
  -2.3152666354760393e-01  -3.9789606219641636e-02  -1.2335975278639699e-01   4.4377876785658396e-02  -2.2469846042139568e-01   3.3706888188409878e-01   1.1264152329239525e-01   1.2164750022504224e-01  -5.9077502838646689e-01  -2.8234836697862903e-01  -4.0424401276253387e-02  -1.6793944492117321e-01  -2.1657795581060388e-02  -1.2655532842787748e-01  -1.8093212287785074e-01   8.0485054559066623e-03   1.6978366595764388e-01  -3.9494249962434647e-01  -1.3399033428003126e-01   1.5941951834483642e-01
   1.1931718168828097e-01   4.0309925060304751e-02  -4.0832953099804897e-01  -1.3850862017838733e-01  -3.6478131263795112e-03   5.6978084025710134e-02   1.4216414186821291e-01  -7.0243245564646034e-02   3.3433729293080650e-01  -5.0966701568596640e-01  -1.6611063151758415e-01  -2.2733118341810125e-02   1.0735187610206202e-01  -4.1144075186048412e-01   2.8619065982714853e-01   2.3157497084453277e-01   1.0118404855628881e-01   4.8498461280168159e-02  -1.6358538076004636e-01  -1.2030966027638916e-01
  -2.0760050351850221e-02   3.4229663560012846e-01   1.5836662199065116e-01   8.5052926327137846e-02   1.1827786166780892e-01  -4.7663588534891641e-04   3.0087256817176650e-01  -9.0813108948079591e-02   7.1604383734977656e-03  -2.1239469244363693e-01   4.2215008331157006e-01  -1.5534686620778040e-01   4.4847991581652641e-01   1.3992352954715917e-01   1.9362429956171737e-01  -4.3577190495204093e-01   9.7389067228014894e-02  -8.9115481546283085e-02  -1.9349976472738114e-02  -1.5466011774323526e-01
  -1.6012174036885643e-01   2.9854724058315202e-01  -6.2853309719827805e-02   8.6812486839505737e-02  -1.6708726116872730e-01  -1.5184652611424063e-01  -6.2392988649051372e-02   3.6026105844439993e-01   4.6143880838343247e-02  -2.2763979192938705e-01   1.1232525248589469e-01   3.7452393543258838e-01  -3.3049511490711336e-01  -2.9919510149880196e-01  -3.8195178259564727e-02  -3.6688409191519983e-01   2.0238716216482749e-02   1.3109944998097037e-01   3.4579328180207336e-01   1.0136920034823077e-01
  -3.1260290521459683e-01  -2.7004721190506314e-01  -7.1509221390306674e-02  -4.1490442334357822e-02   1.8611881970262620e-01   1.6448259438757287e-01  -5.2675004111462052e-02  -2.7160251388358619e-01   2.8972987348780621e-01  -8.6006814148454194e-02   1.4818814729235141e-01  -1.7351616777761089e-03  -3.9180891959608760e-01   1.0178107073335733e-01  -1.9859091488039560e-01  -1.6462180111097940e-01   2.9304259198027710e-01  -2.2958947201945337e-01   9.5522087545186304e-02  -4.3915397207030182e-01
   8.5941927155158068e-02   3.3271650370885580e-01  -1.2516975225335103e-01  -2.3381473448202642e-01  -2.4569725507474235e-01   2.0406140809283435e-01  -3.1678850529658953e-01  -1.8403890773930320e-01   1.0416474313597295e-01  -9.6507234833079089e-02   1.5518897266729978e-01  -3.5766086868845998e-02  -3.1416516770101383e-01   4.3909964727894230e-01   2.1833560119432466e-01  -4.6434362334498151e-02   1.0241388933321978e-01   4.8805000714801441e-02  -2.6120069548050895e-01   3.2769726314595810e-01
  -1.2226383272678984e-01   3.4732777079099325e-01   7.6548322992312567e-02  -1.9507325128641737e-01  -2.5338571919773401e-01  -2.9875480472189803e-01  -3.7001988854694523e-02   1.7979073687565233e-01   1.5833518904259544e-01  -9.2828555547031996e-02   1.2475796949323102e-01  -2.7555454385575891e-02   1.7802821935009078e-01   1.5716763328678243e-01  -4.9387806049501143e-01   4.5601285659566754e-01   1.5988077557051814e-01  -8.0239759782080630e-02  -1.7017770414986741e-02  -2.0685563756998915e-01
  -2.0818323815749662e-01   1.9157268408424696e-01  -8.1632369388644557e-02   1.8385023185246799e-01   7.0519274824861797e-02   1.6693211873847591e-01   3.6380864467521812e-01  -2.5033452310957582e-01   1.6543417068758426e-01   2.9329440645225563e-01   4.0697019276950491e-01  -1.1878278667937835e-01  -1.7189381023879288e-01  -3.0261865366147189e-01  -1.2179222452602144e-01   2.9522806958180581e-01  -9.0282742956525108e-02   9.0468676494666722e-02   2.2195996015094345e-02   3.4432632919988782e-01
   4.4913522651485543e-01   9.1940552966307439e-03  -1.4762398487157002e-01  -6.8679605253670478e-02   3.5893502353258611e-01   2.5065536054711773e-01  -8.7427655313103356e-02   3.5380204674906729e-01  -2.3456700771382816e-02  -1.9198985043038611e-01   3.1858720319378042e-01  -1.9851134950619453e-01  -1.4581090525228277e-01   1.0387137116765253e-01  -1.4646765659332833e-01   1.3477110223650826e-01  -3.4455907848951933e-01  -1.2204436586849804e-01   2.4220305404229026e-01  -7.0301149449198921e-02
   1.5455705146576007e-01  -2.2482715261685920e-01   3.5568874383957605e-01   9.8401965476725167e-02  -1.5775391982167200e-01  -1.3278256140422814e-01  -1.3940895369642323e-01  -1.0177217880425875e-01   2.6687892511489314e-01  -1.5350653545092616e-01   1.1916009012539712e-01   6.2513139030745443e-02   7.4009729388031784e-02  -8.8403862113118348e-02   1.8702232440972452e-01   1.4486020249124984e-01   8.0997375115661005e-02  -5.6662284083075298e-01   2.8301624147311916e-01   3.5663306105567927e-01
   1.4848768180984542e-01  -1.8621398508677056e-01   4.1255227822509483e-01  -1.8340783200880051e-01   2.6806965117156029e-01  -1.2802091923427153e-01   3.5495937393866744e-01   2.3886772005441306e-01   7.7360817329042625e-02  -2.0398574355693147e-01   4.7330830561611945e-03   2.3897992237772083e-02  -2.6483222074282237e-01   4.7387900449630174e-03  -1.5761141547282104e-01  -6.3218424212656513e-02   2.4871286061931711e-01   1.4951060401113339e-01  -4.1307862997311107e-01   2.5710495867267247e-01
   1.4522805336822556e-02  -5.8769303686546093e-02  -3.9204188228622339e-01   3.9675109263428188e-01   3.8260583563595872e-02  -1.9490692119914735e-01   1.1485010738116197e-01  -5.4709808989067799e-02   2.7765225731311605e-01  -1.5828361603634453e-01  -2.4540458381033342e-01  -4.9633243202212955e-02   1.0343449730379217e-01   3.0455030925063525e-01  -3.9016922205104515e-01  -2.4223829855428614e-01  -1.7667338448984257e-01  -1.1251069026509455e-01  -8.7481788290809839e-02   3.1444100742374376e-01
