# Supplementary material for: An improved golden jackal optimization for multilevel thresholding image segmentation
Source: PLoS One. 2023 May 5;18(5):e0285211. doi: 10.1371/journal.pone.0285211 (PMC10162520; doi:10.1371/journal.pone.0285211)
Supplement: S1 File — (ZIP) [file pone.0285211.s002.zip › CEC/CEC22/input_data/M_2_D10.txt]

  -5.6626387646847098e-01  -9.1807187656392134e-02   1.2049212903297345e-01   1.3209697203667575e-01   6.1026890576735837e-01   3.4828537094068895e-01  -2.0486474384813666e-01  -2.4130030659035595e-03   2.6412497117616224e-01   1.8297670919824099e-01
   1.5980050769482634e-01   6.2492034573867383e-01  -1.6089589661055428e-01  -6.0964583546786787e-03   1.6604697189545042e-01  -2.9621641470723925e-01  -5.6316141296397026e-01  -2.3180278522246420e-01   1.9108300976336597e-02   2.6730040441312164e-01
   1.9129166626723768e-01   3.2907413980597450e-01   5.6609278579668887e-01  -5.7275956759872937e-01   2.0587426083636021e-01   3.1472061005045332e-01   9.6241091237212043e-02   6.2251172363987334e-02  -2.1931618854547738e-01  -6.2711435910362975e-02
   5.6314160356536754e-02  -4.7880881515040226e-02   3.5162511638489208e-01   4.9464307213778669e-01   1.1694282205783954e-01  -1.7433355187365268e-01  -2.6870783843845097e-01   5.0038955439718102e-01  -5.0584934012809069e-01  -6.0656168740286107e-02
  -5.4350849697850523e-01   2.0643556414306782e-01   3.4618022740536569e-01  -5.7859323212270004e-02  -6.7893531472488211e-01  -1.3419953091800723e-02  -1.9196739964254955e-01   9.2802225083191831e-02   1.3071360318838984e-01   1.2292836187845511e-01
   4.5718285570937167e-01  -1.7490060760413598e-01   1.9081329698250107e-01   3.1842244826665889e-01  -2.5401991430313375e-01   5.8478860361687013e-01  -3.2391638338121337e-01  -2.6963749929983966e-01   1.4007280915386278e-01   1.3726113776751064e-01
   7.2694666232781591e-02  -1.2611269416150056e-01  -2.1824548378495498e-01  -3.1143646004309872e-01  -2.4488608043319322e-02   9.3224659443237351e-02  -5.2931860020721233e-01   4.0682306801668866e-01   2.7563424391966868e-01  -5.5067173467204455e-01
  -1.8099686839800791e-01  -2.6001638072062799e-01   2.6053256195701302e-01  -3.8369957996714214e-02   5.1262243209036398e-02  -2.4430633293757312e-01  -2.3024540166486607e-01  -6.6165834736961082e-01  -2.3141756172946751e-01  -4.7287412962623204e-01
  -1.1663299489276345e-01  -3.8792093895216023e-01  -2.9403296690006109e-01  -4.0258464128902521e-01  -8.6766833882160666e-02   1.2647118707489552e-01  -2.7713132996534584e-01   5.7804489712835697e-03  -5.3829187115565680e-01   4.4414810568768232e-01
   2.4079025623718925e-01  -4.2809132675185801e-01   3.9658383209986398e-01  -2.1096933312476007e-01   8.7779037727072851e-02  -4.8475013943709416e-01  -8.7448293784847031e-02   8.5731596596843374e-02   4.1218542695717081e-01   3.5970721284619867e-01
