# Supplementary material for: An improved golden jackal optimization for multilevel thresholding image segmentation
Source: PLoS One. 2023 May 5;18(5):e0285211. doi: 10.1371/journal.pone.0285211 (PMC10162520; doi:10.1371/journal.pone.0285211)
Supplement: S1 File — (ZIP) [file pone.0285211.s002.zip › CEC/CEC22/input_data/M_2_D20.txt]

   4.1310385881985623e-01   4.8041620328134069e-02   2.3960655457561728e-01  -3.0674134121448132e-01  -9.0854201540039939e-02   2.5521470255099460e-01  -1.8111094302515351e-01   2.2302264609639158e-01   6.2970964458586479e-02  -7.3745906617075321e-02   1.5230071451681179e-01  -3.3759675804622807e-01  -4.6239282116392838e-01  -6.1036349899780046e-02  -1.7475379432108953e-01  -2.4499906601020099e-03  -1.5176825601396535e-01  -3.4472842335808933e-02  -1.5592701255147168e-01  -2.7644675230894228e-01
  -2.4962936885147571e-02   6.2518856961994196e-01   2.0974087199561731e-01   3.6314152119400134e-01  -1.5178701471415970e-01   2.2485872781710417e-01  -1.2440152113599186e-01  -3.0169135278589145e-02   1.2126779384568782e-01   1.4488681975681214e-01   1.1037449106354243e-02  -2.0904653628577338e-01   7.0485323207403972e-02   2.6216292084306975e-01  -1.8242588180886762e-01   2.4346029091652999e-01   3.2416470196826919e-02  -6.0010862378627752e-02   1.9711495262935322e-01   2.3106269445748268e-01
   2.6484161720022208e-02   3.6986795528005173e-01  -4.9396832526374534e-01   1.9143555842479337e-01  -9.2122317721516661e-02  -1.1470190101058814e-01  -6.5961418823923526e-03   4.3947569685553134e-02  -5.0180656508284371e-01  -1.3709900648520149e-01   6.2440817042462488e-02  -2.2923661607271502e-02  -9.9951365423152846e-02  -3.2864070007884122e-01  -2.7777278979979081e-01  -7.3423115066517899e-02   1.0632339949110597e-01   2.3694617587394551e-02   4.9857794066281005e-02  -2.6134303536221065e-01
   6.4619309010126469e-02  -1.3689551418217702e-01  -2.2536827019417498e-02   5.4366236056653683e-01   2.3659361022925587e-01   3.4572797730940588e-02   3.0609082373519425e-01   5.9963400790267429e-01   2.9162134567127856e-01  -5.7777682962120207e-02   9.1602925866328649e-02   6.4982997566867443e-02  -1.2435240674263882e-01  -1.0218229108978924e-01   2.0629709979827288e-02   1.2201871155768265e-01   7.3572560146188737e-02   1.1017442341758478e-01   1.0782966870656217e-02  -1.0344706686640033e-01
   2.9572817048795635e-01   1.4691512084471783e-01   6.4540156411343086e-02  -1.0043205239444297e-01   4.4786247686825670e-01  -6.6369961648500897e-02  -1.1073609812948963e-01   1.4420089681693967e-03   6.1597004635493606e-02  -2.9999263719249974e-01   5.6135938200802683e-02   4.3933694249397304e-02   3.5283843210821519e-01   3.4274249501533827e-01  -1.9151624394515102e-01  -3.1792379455765585e-01   1.3516226912823728e-01   3.0134313559601078e-01   1.8962736967560789e-01  -1.8929024459086166e-01
   3.1678525281067282e-01  -1.5007167425018558e-01  -3.0287727123107283e-01   1.1852960033622817e-02  -4.2817482793865735e-01   4.5705488682852324e-01   1.5117440236487822e-01   3.1803360308195104e-02   4.7921344598094190e-02   1.0948994445507391e-01   1.2837767608997380e-01  -1.3790686624967996e-01   2.8528667373133942e-01   5.6881897574043258e-02   1.8967795003150686e-01  -2.5989303635248828e-01   3.4583516071821685e-01   6.9405303218943434e-02  -1.0463651267488796e-02   8.1817643888126027e-02
   2.0129593311180355e-01  -1.4284741924928521e-01   1.3549387132602392e-02   1.6251730485555144e-01  -2.2174514699095255e-01  -2.5148353822229813e-01  -5.9305743690271351e-01  -8.9965586757750932e-02   8.9542083544831522e-02  -1.3980015036472357e-02   3.1191877210883473e-01   2.2212199456578322e-01   2.1323862070293038e-02  -8.5794349494551184e-02   1.5186732069027600e-01   3.6381890790139054e-01   1.9647028304709105e-01   2.8082204719675430e-01  -2.7087268615001311e-03  -6.8530103734372377e-02
  -1.0500994902558865e-01  -1.6775801288242254e-01  -1.7765872496768387e-01  -1.7104419186055159e-01  -2.6382731984213242e-02   5.7601624378002245e-02  -3.6381239152924449e-01   5.2464917612075623e-01  -1.0222195301879387e-01  -7.9768787188618337e-02  -1.4887055777782693e-01   1.0398642556527479e-01   2.5067742904277612e-01   1.7945153328099692e-01  -3.5903510294756408e-01   1.4176972733465901e-01   8.3548890358949718e-02  -3.1875067021447384e-01  -1.8519143925108811e-01   2.2730605345533053e-01
  -3.9274032959195970e-01   2.1276778074983299e-01  -2.9111188618612888e-01  -5.4467981643072261e-02   7.4218647032463128e-02  -5.6459932804978713e-02  -1.4764976052962675e-01  -6.1207473131512875e-02   4.0948236891959866e-01  -9.0324818266176013e-02   4.3093483766554294e-02  -1.6109964315646758e-01  -2.7126785529290276e-01   1.2019025073500464e-01   4.2630282299631249e-02  -2.1424350178688509e-01   2.8277608375835278e-01   1.8000497563030785e-01  -4.7266562922714445e-01   5.7948963488695944e-02
   1.8922878276982677e-01   1.7231145075407198e-01  -8.0698315578854068e-02  -2.7894792528309922e-02   2.2880724636176231e-01  -2.2958948397484052e-01   1.6710235571174303e-02   1.7332324688095122e-01  -1.8572338432457267e-01   5.1548757712779625e-01   3.4745063315779012e-01  -1.2885292263933379e-01   2.1249069146748586e-01   1.8525777231104611e-02   1.4144623696610201e-01  -6.8914954055439459e-02  -3.1005601822432510e-01   1.0370963519099634e-01  -3.6938423421208955e-01   2.0172765975222576e-01
   1.4826634460032921e-02   2.7301852223901482e-02  -3.4018171870000957e-01  -1.1671035670979177e-01  -4.4764200096784362e-02  -7.5497108992695877e-02   2.0396854359800354e-01  -1.0439054155589118e-01   2.1120800430204204e-01  -4.8568183649599794e-01   4.0228068360524882e-01  -1.8423991423607886e-01   1.6491665053756652e-01   1.2028805540610475e-01   8.6483732405954736e-02   3.3717584107355703e-01  -3.4127659424296869e-01  -2.2228873494387910e-01   5.6502795909576048e-02   3.6161399202205749e-02
  -1.6326257990433818e-01   2.4004693437302674e-01   8.0158802209250521e-02  -1.0771316505006089e-01  -2.6399235665016901e-01   2.5338887429228402e-01   1.7121427811925816e-02   2.4467671325105486e-01  -1.2880581799194640e-01  -2.4850949202380238e-01   1.0007598515374029e-01   5.2039689236992692e-01  -9.1403169509257018e-02   8.2175909496637667e-02   1.7298796744073669e-01  -1.5485364476661992e-01  -3.5371682996853349e-01   3.5815668035086501e-01  -3.2649479182041558e-02   1.4488541025960119e-01
  -8.7323977230675143e-02   8.2429349006226907e-02  -6.4265186361855658e-02   1.5269403959006519e-01   2.2333371729412681e-02   1.8116100939451607e-01  -3.4753273135591567e-01   5.5206612549756409e-02   1.8064062960229704e-01  -6.0786868396756351e-02  -3.7775911485734603e-01  -2.0859475521920592e-01   3.8485990698575134e-01  -3.1378334584455636e-01   2.8617783341836561e-01  -7.9667842046507356e-02  -3.7276283142836270e-01   1.3552481727952780e-02  -7.5435023351090799e-02  -3.1432735410448237e-01
  -9.9745102653916215e-02   2.6466925947344296e-02   1.5973282858872184e-01  -9.6059258202063624e-02   9.2382339513254145e-03  -6.2090914055917205e-02  -1.1130867073162716e-01   6.3886087475497538e-02   2.5648589698505270e-01  -6.1521152061855662e-02   3.1547862997872156e-01  -3.8353413739815372e-02   1.0247688331934562e-01  -5.9817042863585834e-01  -1.9610413535019758e-01  -3.4766557933666437e-01   2.9455214780657591e-02  -9.2590185534753247e-02   2.7740188682563799e-01   3.8678061319903689e-01
   1.0697840981365090e-02   3.6170169080098291e-02   6.1765999022723402e-02   7.1028878398802500e-03  -4.0571019476606768e-02  -3.0754752194422036e-01  -1.3676622387460341e-01   3.0287953740572521e-01  -2.6418293696506479e-01  -2.3061947986274253e-01  -1.1493343363092957e-01  -3.6876949838133571e-01  -1.7827226459977036e-01   1.5151420885112984e-01   5.3698481204141901e-01  -1.5323798885592455e-01   1.3430176000834443e-01  -7.1327948364177954e-02   2.7263684200090299e-01   2.2766876732202809e-01
  -1.2358014610558160e-01  -1.5444368079150830e-01   3.1212692671694858e-01   3.6451125073415191e-01  -4.0588472358710143e-01  -2.9044016616964069e-01   3.1051755511435124e-02  -2.5043576321765869e-02  -4.3142651191401565e-02  -1.2491169612972880e-01   1.8817261141559305e-01  -6.5750956699908769e-02   1.3346050784171523e-01   2.1889260088951099e-01  -1.8070210962869165e-01  -3.8928620865023306e-01  -1.2552793379906016e-01  -2.0078159568734458e-01  -2.5123886472929868e-01  -2.3148139072785578e-01
  -3.5598405127095084e-01   1.5680100265486449e-01   2.5471820323032729e-01  -1.7057606471136799e-01   1.6799101000265951e-01   2.2607790256506052e-01   1.4199734672078617e-02   1.1019569147750242e-01  -1.7270500989724227e-01   4.5447743568532761e-02   3.9614785920599493e-01   7.1725337471716999e-02   1.7896150471171626e-01  -5.2957365021458751e-02   2.8273951054108248e-01   1.0829909720393692e-01   3.4053591628511620e-01  -2.7393419582295958e-01  -2.4803123975102686e-02  -3.8851290645205488e-01
   3.3246957426987633e-01   2.1406310817037791e-01  -1.7321910843191901e-01   9.8358935599614380e-02   9.1831714132565287e-02  -3.6537436470195604e-02  -1.3909997644044905e-01  -6.8814887935697414e-02   2.1962090520650887e-01   8.1583020171844642e-02  -2.5569737352601388e-02   4.5652887353239613e-01  -1.9684499538979663e-01   7.6012236968668476e-02   2.1444297777762178e-01  -2.5236126784668422e-01  -3.1379847576491524e-02  -5.9079445838652467e-01   2.0875482020308773e-02  -3.8617970741155125e-02
   3.1175855136654013e-01   2.4947413892316553e-01   2.9316398838700386e-01  -3.3334105491185095e-02  -4.0699534793556022e-02  -1.2590884040633052e-01   2.3897115480282280e-01  -4.8207983653461038e-02  -3.3864965536201823e-02  -3.4880641922273792e-01  -2.3684273093915204e-01   7.9106724692691394e-02   1.9120736688805204e-01  -2.7752385762901544e-01   8.0886194984189516e-02   1.6980913239098855e-01   2.5192844332311459e-01  -5.0098974637758482e-02  -4.8914433664314233e-01   1.9289805234072294e-01
  -1.2152565469391282e-02   2.4495396348526038e-01  -3.6290369201735666e-02  -3.7631724108203163e-01  -3.6826854389614894e-01  -4.2469583849525450e-01   2.1289375218028783e-01   2.8328064613075105e-01   3.2752446334182012e-01   2.5437691826969405e-01  -1.6233354870694178e-01   6.3627980440553136e-02   1.2944572145582267e-01   8.7485867097256524e-03  -3.0221545069441261e-02   6.7439117919490921e-02   6.3502197948579683e-02   6.9507107622414591e-02   1.9833271394480709e-01  -2.8720015863234694e-01
