# Supplementary material for: An improved golden jackal optimization for multilevel thresholding image segmentation
Source: PLoS One. 2023 May 5;18(5):e0285211. doi: 10.1371/journal.pone.0285211 (PMC10162520; doi:10.1371/journal.pone.0285211)
Supplement: S1 File — (ZIP) [file pone.0285211.s002.zip › CEC/CEC22/input_data/M_3_D10.txt]

  -6.8032229885979856e-01  -1.8682008106611950e-01  -1.6213232505305925e-01  -4.0170624058126025e-01  -3.1519194134574186e-01  -1.6412243819256270e-01  -1.1984661479866922e-01   2.9207417711000871e-01  -2.5974898141454872e-01  -1.4554321856023722e-01
   1.2277610048220697e-01   5.0137280689285624e-01   2.0278939396249757e-01   3.5923861376053234e-01  -6.6307155473327839e-01  -5.5701329396415415e-02  -3.7702793814939566e-02   3.1748835794564312e-01  -1.3143788414739394e-01  -3.3355920972811988e-02
   1.7187388604870313e-01  -3.3057815415987002e-01  -5.3408598230069193e-01   3.9473821848285895e-01   1.0480407339181333e-01  -1.3425829334067138e-01  -8.8096882329025059e-02   5.5571306301681977e-01  -1.8920960649524664e-02   2.7233453453401174e-01
   2.6261225686030715e-01   1.0746947309551655e-01   2.9731570355465786e-01  -4.2406816312149886e-01   1.8972293952154956e-01  -5.8447573034763167e-01   3.0684245739392729e-01   4.0099462046171663e-01   1.0338466355362810e-01   8.9502174514881475e-02
  -3.9843649927569652e-01   4.9205209767847069e-01  -1.4787295397909411e-01   3.2270007456053973e-01   4.8358881953948846e-01  -1.6057991428548554e-01   3.0989619884334879e-01  -2.0620961213026177e-02  -3.3757710508702876e-01  -5.5390480607136847e-02
   4.2617349025098304e-02  -2.2631933370276125e-01  -2.7283345109343321e-01   2.1063938675227281e-01  -3.3215666612078104e-01  -5.5762619971775895e-01   3.5657893628348114e-01  -4.4667616383076025e-01   1.2633258215870435e-01  -2.5348213656357310e-01
   1.3992424502276504e-01   4.1262416486805348e-01  -3.9871699908238811e-01  -1.7089308559067357e-01   1.3318515805725895e-01  -1.9183581022363028e-01  -5.4224391706324881e-01   2.4883946241347540e-03   3.0176242770430789e-01  -4.2702263087217301e-01
  -1.7435612154260549e-01   1.7474591809295018e-02   2.1770712848340310e-01   1.3341914942208502e-01   2.6161485491871830e-02  -4.5961005630633756e-01  -5.3362971917523927e-01  -2.9884004881412213e-01  -4.4334521875526972e-02   5.6226336295677126e-01
   4.4919556836146796e-01  -1.0152846623149582e-01  -4.7981450800084154e-02  -1.4469254072591228e-01   3.4887045324190930e-02  -8.0994424684218788e-02  -1.6798223383006272e-01  -1.3964672818032281e-01  -8.2455676506763165e-01  -1.7113404042537228e-01
   1.0610549548728991e-01   3.4450567815193894e-01  -5.0395113401422631e-01  -3.9684040836025375e-01  -2.2402109949887042e-01   1.3779931869733741e-01   2.2827739354547580e-01  -1.8847421212808901e-01  -3.7013014446430521e-02   5.4811608335547590e-01
