# Supplementary material for: An improved golden jackal optimization for multilevel thresholding image segmentation
Source: PLoS One. 2023 May 5;18(5):e0285211. doi: 10.1371/journal.pone.0285211 (PMC10162520; doi:10.1371/journal.pone.0285211)
Supplement: S1 File — (ZIP) [file pone.0285211.s002.zip › CEC/CEC22/input_data/M_3_D20.txt]

  -4.1224687164232249e-01  -2.3322695995320616e-01  -2.8184601661745257e-01   2.9796201940267059e-01   5.3331691131235204e-02  -1.4012275918603567e-01   1.4854687037251130e-01   7.7146168842608795e-03  -8.9671591806616546e-02  -4.5606214251369431e-01  -1.8376784012737352e-01  -2.7481176862334489e-01  -2.8931037006205546e-01   2.1696055111131288e-01  -3.8133005798418274e-02   1.2903159831475983e-01   9.0456002713285161e-02  -1.6294797245899642e-01   1.2543417212215724e-01   1.9535942094003630e-01
  -2.1792546755410300e-01  -4.4462234246328219e-01  -3.7197737629181443e-01   7.3916736443785103e-02   5.9964240940611119e-02   2.2967424630446898e-01  -1.5172928007490213e-01   3.7978158493068992e-01  -3.5094676801237068e-02   3.1179257071469674e-01   1.9204699603601178e-02   2.1099997262126777e-02   1.7122931080270984e-01  -3.9841288647532647e-01   1.9880751647957117e-02   1.1796820973945805e-01   1.3900305590004183e-01  -2.7369219488163288e-02  -2.4854483487487292e-01   6.2586213881509117e-02
   4.7906620973983481e-02   2.6942682954904464e-02  -4.1803195820329220e-01  -2.3846951589964027e-01  -3.5338856504744465e-01   1.4136902728283807e-01  -9.3358974846096190e-02   2.9543096468467415e-03  -4.0140768665643556e-01  -4.5765473875217705e-02   2.6790599335872139e-01  -2.3174228179348985e-01  -2.8131835160536151e-01  -6.2909642954405279e-02   1.2702875882221279e-01  -2.1579261188054025e-01  -1.9054331967419363e-01   1.8217830180059244e-01   1.9296049251636296e-01  -2.6558757598160049e-01
   3.9779240958139028e-01  -1.2756554341638027e-01  -1.1661375041233679e-01   5.2268396132229389e-01  -1.8056790362908504e-01  -5.7606995174476663e-02  -3.3501669932983286e-02   1.3594127018987692e-01   3.0513042303111454e-01   1.8965559760315012e-02  -1.6687529250990274e-01  -1.1453468529431536e-01  -7.1551279138345608e-02   7.0483821774572505e-02   1.8821542591460005e-01  -3.5996629467988794e-01  -3.4092560484415180e-01  -7.9726573064316186e-02  -2.1698998347434156e-01  -6.3054019723210633e-02
  -2.5192291604897921e-01   8.7692436630874226e-02  -1.1724512807481413e-01  -2.2325016351093499e-01  -4.6143686364362269e-01   5.5831433621893519e-03   2.0383603634798247e-01  -2.3941451109737769e-01   2.0874333484466151e-01  -1.0832660222138207e-01  -1.9513537572939596e-01  -3.9054590753388380e-02   1.9200287511809938e-01  -2.2356140690831926e-03   1.7025888611827558e-01   2.3657038211742927e-02  -3.2075563901720595e-02   3.6746509860885446e-01  -4.4341121789190180e-01   2.4378665665601251e-01
   2.1620573256340195e-01   1.4493694998912477e-02  -2.0373205765539595e-01   6.8415500477905816e-02   1.1676001146280725e-01  -4.5626882950778902e-01   2.6326419135700740e-01  -1.3072511801029699e-01  -5.3070532278346939e-02   4.2436613365708847e-01   9.0240064450907043e-02  -1.8953636076640989e-01  -1.9018207916040825e-01   1.3232469850473391e-01   1.6055523934163754e-01   3.5021770413338793e-01   2.6597362868596625e-01   1.4881364937605202e-01  -1.9471591479137404e-01  -1.9688756390448250e-01
   1.9556763292793805e-01  -2.2554601661719728e-01  -1.2380353160461040e-01  -5.9876764874413749e-02   3.0954355443052800e-01   1.5683708620722714e-01   6.9813131422552321e-01   6.3467805161920035e-02  -8.5386637930245854e-02  -2.7215094933983858e-01   3.5001108827652797e-02   1.7944656527500930e-01   2.6550960038547089e-01  -3.4105865694408898e-02   8.9406474294467547e-02  -1.4358743973315535e-01  -5.1738510192711022e-02   1.7262030799126185e-01   6.4660145226757199e-02  -1.6861495914867508e-01
   1.6074431268597839e-01  -2.7688984104251840e-01  -1.7615999785309153e-01   2.0782383378541538e-01   1.2078761755018923e-02   8.4875425987213163e-02  -1.4295379621886717e-01  -5.7005765679715481e-01  -1.0938439801728997e-01   3.1409553656588797e-02   2.7061668976439451e-01  -2.9831027572046486e-02   2.9087731673067707e-01   1.3740188281436208e-01  -4.3349809126569500e-01   1.3474083449716617e-01  -2.1806872936988922e-01   6.6592664437118199e-02  -3.2932654624271862e-02   1.4424442929225165e-01
  -1.8738415680033642e-02  -7.7437762515289088e-03   3.3070792880009653e-01   3.8058254077190590e-01   2.5894556896858902e-02   1.1144893048395545e-01  -9.8780155230053596e-02   1.0437888067762040e-01  -5.6036441979792517e-01   6.9235517674249569e-02  -2.4317762359229958e-01   6.6862973480972615e-02  -1.5210031308451900e-02   8.1539493851353867e-02   1.2860881785349396e-01   6.1938340528329375e-02  -3.6894858436850281e-02   5.3632940523854700e-01  -2.2685126808802778e-02   1.1155576562452132e-01
   1.0655953623785960e-01  -3.9391793067488523e-01   2.7756040927861553e-01   3.1374665233165962e-02  -2.8702217409164626e-01  -1.4809347648844984e-01  -2.1598584103342694e-01  -2.0327471564803076e-02  -2.3727149291782403e-02  -4.2533873453501758e-01   2.3560628380561330e-01   1.3030461351364397e-01   4.8820183353362995e-02   2.7693801702248274e-03   1.0405687881735662e-01   3.9234300188906925e-02   4.1214471760859661e-01  -1.3085625557543851e-03  -2.0306413569924553e-01  -3.5248997858052922e-01
  -3.2154694292558700e-01   2.8774736421370611e-01   1.1337956113119306e-01   3.1921607769645399e-01   1.6500854187768203e-02  -2.6905928772116894e-01   1.0725892789388150e-01   6.9197789098963514e-02  -9.3996702991262962e-02  -8.1555650109401745e-02   5.6148131179668970e-01  -7.8568784453921278e-02   2.6647456101664380e-01  -2.5314627980213555e-01   2.3327499439152197e-01   2.5781224632765918e-02  -2.5789480646564972e-01  -1.0435878101020966e-01  -7.0266626708433755e-02   2.5781128466667254e-02
  -9.0243824327973454e-02  -1.0153370275099860e-02   1.7741611314715183e-01   1.1613500753137034e-02   3.2019103106306729e-01   1.3341372288690967e-01  -1.1479686535756789e-01  -3.9279579883309101e-02   3.5230614328559351e-01  -1.0149060619179753e-01   3.7638143970649594e-02  -6.2158715945132403e-01  -1.1545314276144443e-02  -2.0802251458068544e-01  -1.3598741387383492e-01  -7.5928960439926571e-02   5.2867246861687561e-02   4.2320581559004761e-01   2.2567503800228678e-02  -2.2982570289987517e-01
   2.1015773093899670e-01  -1.7981268372304118e-01   1.3595896155187684e-01  -1.8873389024834128e-01   2.3565549484341439e-01  -1.5377507382412750e-01  -3.5839377155945581e-02  -3.0513274586047728e-01  -1.6294609873463151e-01  -1.5098489491157377e-01  -8.4985676762746140e-02  -6.0432819511843146e-03  -3.5956491200653373e-01  -5.5159302293036816e-01   1.7902705819416717e-01  -2.0465168658183212e-02  -1.7597471268251516e-01  -1.1076572569512459e-01  -1.9390286225834161e-01   3.0392819225546092e-01
   1.9173241883233597e-01   4.9834442856937750e-02   1.9765764052344917e-01   1.5273919996673893e-01  -4.2179197090226012e-01   3.2018708764550201e-02   4.0182272938662417e-01   1.4521660540864348e-01  -8.0333512146098685e-02   8.9414690181110631e-02   8.4298685441766455e-02  -2.0234771876489183e-01  -1.0136278715965327e-01  -3.0754709854411089e-01  -4.6842864405961937e-01  -8.3988058194595067e-02   2.7579526313137509e-01  -5.7316167851240996e-02   7.6547642834805904e-02   2.4047517245647562e-01
   1.1062282775715186e-01   1.3985155846059938e-01  -4.9451039132563629e-02   2.3749273985206185e-01  -1.6939387796415623e-01   3.3010187742599278e-01   1.9910105846271810e-02  -3.3377028407269904e-01   3.2209076660788698e-02  -1.3825206136827172e-02  -2.5256095675975931e-01  -1.0830230119235819e-01   1.9876685745640668e-01  -2.8399850850954478e-01   3.7273118419589407e-01   3.3440207656678372e-01   1.5968406748692585e-01  -2.0904592872906747e-01   3.4042214033767054e-01  -1.6476423166231019e-01
   1.1986424296581209e-01  -1.8671689803306052e-01   2.3316302395796543e-01  -2.9232159747587849e-01  -1.3510514624159367e-01  -1.0004898527403132e-01   5.2039691160454350e-02   2.7765661656284285e-01  -1.6856472283392926e-01  -3.2758339440129007e-02  -1.9680715220717229e-01  -3.8933794707906316e-01   2.5419816552690433e-01   1.0540405690750634e-01  -5.7781677449513666e-02   3.9960156927605117e-01  -4.2615267030851833e-01  -2.1287132996734903e-01  -5.8545379469901654e-02  -1.1827483343029603e-01
  -2.3829165405744063e-01  -1.4976841607901870e-01   6.4223466293032383e-02   1.1224896542343987e-01  -1.7645431934591582e-01  -1.1941920518645104e-01   1.2261378812554884e-01  -3.3591345384215272e-02   2.4641262847620193e-01   6.6413275985845843e-02  -7.4431136233467671e-02   3.8920818134351781e-01  -3.1009627191539091e-01  -2.4230824584475322e-01  -2.2920325275411091e-01   2.8463889421670147e-01  -3.6842445563136311e-01   2.0397906253183309e-01   1.8674238845158858e-01  -3.4598605619470485e-01
  -3.7644289837002465e-01  -1.9939221865059722e-01   3.0803046489035213e-01   1.1089194952444596e-02  -5.4345230129295985e-03   2.5431196119833172e-01   2.3320257438102501e-01  -3.0934984736193533e-01  -1.4435411957996225e-01   3.4440012256136415e-01  -2.2089365728521743e-02  -1.0880123833770038e-01  -1.3163618668323879e-01   1.4423186821619896e-01   5.5514146785851419e-02  -3.0735683055486085e-01  -2.4895563396732722e-02  -3.1323302941011716e-01  -2.2179469427621834e-01  -2.7084885492874478e-01
   9.8464822777819302e-02   4.0885667047009688e-01  -1.0564783223702494e-01   1.0814947847525147e-01   1.1829583404409141e-01   3.9639202887837216e-01   2.0468002736570134e-02   7.4076929474276784e-02  -9.2180128995459951e-02  -2.5365539050049535e-01   3.6454736363847592e-02   6.9316206890470966e-02  -2.3378306744320657e-01   6.9885044389383748e-03  -2.2830090027486771e-01   2.8187383451312098e-01  -3.4472188972182141e-02  -1.2332385610263484e-01  -5.4440503751382041e-01  -2.1268018883580417e-01
  -9.3644426350685248e-02   1.9686538300016465e-01  -1.9225439758778767e-01   3.6147453454331818e-02   4.6429787348092902e-02  -4.0005201536876678e-01  -9.8062627561524202e-02  -1.0570377464453663e-01  -2.6610421283627966e-01  -5.8201530009468483e-02  -4.3592504273297433e-01   1.6023384980074759e-02   2.9832161311400313e-01  -2.5205042682841977e-01  -3.0683975786928636e-01  -2.9254520246926230e-01   7.5816076659868809e-02  -6.7827383222655718e-02  -8.9266916058272236e-02  -3.4081876842670639e-01
