# Supplementary material for: An improved golden jackal optimization for multilevel thresholding image segmentation
Source: PLoS One. 2023 May 5;18(5):e0285211. doi: 10.1371/journal.pone.0285211 (PMC10162520; doi:10.1371/journal.pone.0285211)
Supplement: S1 File — (ZIP) [file pone.0285211.s002.zip › CEC/CEC22/input_data/M_4_D10.txt]

   6.1125742130863003e-01   2.7377324537838132e-01  -3.8779345935022197e-01  -1.1226191374491383e-01  -1.8857199807238964e-01  -3.2466055688789347e-01   4.6958283302920362e-01  -8.7429662757325291e-02  -1.3852979647169589e-01   1.0941089789298395e-02
   1.8506380195402386e-01  -5.8673530717378697e-01   2.0866256228859398e-01  -3.3477271241266576e-01  -2.6261518762225483e-01   3.4010921222278956e-01   1.8198310382141011e-01  -8.1136718576815064e-02  -4.4395726402130964e-01  -2.1080833043590766e-01
  -2.9425146394836921e-01  -2.8503321528706022e-01  -5.2660731374113656e-01  -2.9592561422461849e-01  -4.7169494033086734e-02  -1.3361439663912295e-01  -6.9052582782300573e-02  -5.4453731395600979e-01   3.2315498746379051e-01  -2.0368812078484677e-01
   2.6925818812268676e-01  -1.6499818640345695e-01   1.9904291171125690e-01  -6.2287203905544752e-01   3.3270096906544361e-01  -1.1272308939485333e-01   9.9431513992506056e-03   3.0292217847639669e-01   4.7704673053711044e-01   1.7279248705973013e-01
  -2.3009157084546889e-02  -1.8957989997898766e-01  -2.8357648686564441e-01   2.7691654199454285e-01   6.0242782274734807e-01   2.4268866612938242e-01   4.4556665213751445e-01   2.2817145179453391e-01   4.2053217291112492e-02  -3.6366777255839133e-01
   2.5732765311706951e-01   3.6754706635581774e-01   1.4982700708474267e-01   1.1835996410150778e-03  -2.4108185080651806e-01   5.3560421504016309e-01  -3.0640914321144169e-02  -1.4286545050512245e-01   4.6599073405576685e-01  -4.3903644408298520e-01
  -4.4330783186814471e-01   4.7827385066346012e-02   4.0614387101487465e-01  -8.5526328619061759e-03  -2.3622618903506354e-01  -2.1785489823176765e-01   6.9341343403072664e-01  -5.0810578125256689e-02   2.2207454179399452e-01  -1.3421602882647665e-02
  -3.3939038143695238e-01   1.5860674377239445e-01  -4.4177216339363629e-01  -2.9461156350885781e-01  -3.6833566910512477e-01   2.5088999716548910e-01   3.9840273743561888e-02   6.1136838265420301e-01  -4.2622499202620380e-02   4.3672326971398549e-02
   1.9794204546016123e-01  -4.5600187266235809e-01  -2.6750900287959036e-02   4.0421853943080371e-01  -3.9225464489746370e-01  -3.4655265822789477e-01  -1.4615315810824567e-01   3.5906737790455756e-01   3.2440739455242545e-01  -2.4347538679025510e-01
  -1.2408141543997309e-01   2.5672729467395178e-01   1.5952419710660065e-01  -2.6988335798078611e-01   1.2720669957003314e-01  -4.1483368784120972e-01  -1.9562284309458525e-01   1.4048135132274719e-01  -2.7643975776180524e-01  -7.0549211382522459e-01
