# Supplementary material for: An improved golden jackal optimization for multilevel thresholding image segmentation
Source: PLoS One. 2023 May 5;18(5):e0285211. doi: 10.1371/journal.pone.0285211 (PMC10162520; doi:10.1371/journal.pone.0285211)
Supplement: S1 File — (ZIP) [file pone.0285211.s002.zip › CEC/CEC22/input_data/M_4_D20.txt]

  -4.9148550691479537e-01  -1.0728052276648564e-01  -3.2858196650245836e-01   1.7270027075147940e-01  -1.0791387180899172e-01  -1.6701245422208097e-01  -1.6315787069939675e-01  -1.2104031579607971e-01  -1.7632459918607271e-01   2.6367500177696923e-01  -3.5486084104014870e-01  -2.0717304903985320e-02   3.0806799541642121e-01  -2.5108862823469252e-01  -2.8210038627739997e-01   1.0646375940818428e-01   2.2745520327818242e-01   1.2965331218224399e-02  -6.8488578977152052e-04  -2.4296086215621650e-02
   2.3593312172836872e-01  -5.4326186397888887e-01   5.2932994275797212e-03   1.3235274984565235e-01   1.6990847844307153e-01   1.3425273554503686e-01  -2.6819934444294047e-01  -1.2417032769895599e-01   2.2609492811943946e-01   4.6958781065857519e-02  -2.2941852661983608e-01   3.8432056779460953e-02   1.0446442575941019e-01  -2.1751658202514911e-02   2.2960850823242052e-01  -2.8463825308939650e-01   6.7168441434463350e-02   3.7648948025949863e-01   2.9096313417359593e-01  -1.1807048469464361e-01
   5.1796538610143689e-02   1.9942121210677408e-01   5.6583849085627935e-01  -1.9767033352562102e-01  -2.3720164349167695e-03   2.0240803933248525e-02  -5.9342641043129551e-01  -1.0070289607378574e-02  -6.0719102017893406e-02   2.6683906726947315e-01  -9.0058802582869801e-02  -7.1069483561406438e-02   1.7331446452758506e-03  -1.5891097117574388e-01  -1.4474717178941846e-01  -2.0067365337817569e-01  -1.3132676280500376e-02  -4.1789636590450874e-02  -2.6011354983403401e-01  -3.9029380783332755e-02
   2.7687138542627349e-01  -7.2710513088292919e-02  -2.2338921452635101e-02   5.2249057170395230e-01  -3.3351537450577236e-02   8.2048281634275709e-03   2.3199802988549373e-01  -2.4017680542455425e-01  -9.7536178027290768e-02   3.9389693124863889e-01   1.7529568091522413e-01  -2.5022064501789398e-01  -1.3660062635090056e-01   1.3660238729212648e-02  -1.7674549799310241e-02  -7.5156223045346415e-02   7.3228216011729325e-02   6.3691020958784525e-02  -4.6177041366817151e-01  -1.6250324722988424e-01
  -5.9997901056563198e-02  -4.0695529422795496e-01  -5.7291329331207480e-04   1.3793832985825183e-01  -5.0568850482659922e-01   1.9751907255042080e-02  -2.8599718477553056e-02   5.2546004177662908e-01   6.2891232315362200e-02  -7.6423669105321501e-02  -2.5067766940548242e-02   1.4024083485076932e-01  -1.6330190518313972e-01  -9.8584794561895853e-02  -4.0973147810465654e-02  -2.2861678683512873e-01  -8.0894742884628265e-02  -8.4668842119962853e-02  -2.6639483849914614e-01   2.7133276412645396e-01
   4.8341546461535177e-02  -4.0577321445356133e-02   1.5723533803545689e-01   2.0192777648521026e-01   1.3738282943606936e-01  -7.0528509208449863e-01  -7.6564838336763391e-02  -2.9336436351680473e-02   1.5423815075856151e-01  -1.8448554580280402e-01   7.4665534494603489e-02  -4.8042247855442338e-02  -2.8494624123846934e-01  -4.2670368571169698e-01   5.6178827293484591e-02   2.1255215805491615e-01  -2.7130722235285121e-02   1.0250731277926753e-01   8.0495066900960699e-02   1.1162173961853297e-01
  -1.8763062351406540e-01   1.2675668397528731e-02   2.2400760138806203e-01  -7.5915388676896831e-02   3.0970921038920307e-01  -1.0576314278279818e-01   4.1346334448727029e-01   3.5527121964532871e-01   1.2144342802582571e-01  -4.5328704777071504e-03   1.2172830472784303e-01   1.4029366141424143e-01   3.7561211056142824e-01  -1.8522155422646283e-01  -1.2148654743657303e-01  -2.4505022486591269e-01   4.1805542528570661e-02   2.8301751540523423e-01  -1.9580275657696511e-01  -2.9113871853052786e-01
  -1.8814435144629835e-01  -2.3893986547895535e-01   1.4688740932076119e-01   1.8312138849204906e-01  -8.9975783696673542e-02   2.9714380397745827e-01  -1.0617881516794614e-01  -2.8211856771340549e-01   1.8932842292160756e-01  -2.4682626429684046e-01   3.3977734277354321e-01   1.0423855223608362e-01   4.9779426311991198e-02  -1.9525371532059871e-01  -3.3937331670043031e-01   1.8721805938378572e-01  -3.4052202375064644e-01  -1.6958967522207857e-01   5.0158892231177754e-02  -3.2249609357939546e-01
  -6.9596983211650060e-02   1.9646553652865370e-01   1.0480040825575442e-01   4.8559593242717919e-01   2.0466210989655409e-01   6.8195608658055767e-02  -6.4247739263730480e-02   5.0108323824858442e-02  -5.3467432180310659e-01  -2.9415593408118784e-01  -1.3690026234985961e-01   3.4926897392427908e-01  -1.8161882471582377e-01   5.6341854160148801e-02  -4.2563506669736628e-02  -2.8709793267133027e-01  -1.7625221833024961e-02  -1.2004055142168242e-02   1.3957217867724625e-01  -5.5933205703101327e-02
  -1.6911487094354716e-01   1.0635706029154542e-01  -9.7613059553771822e-02   1.3736849758909808e-01   5.2847595436742105e-02   4.7177582572106427e-02  -1.7276283901955336e-01   1.3319689450163369e-01   1.9746885106081771e-01  -4.6375416010335824e-01   1.3067296468025295e-02  -6.5109656953736750e-01  -2.2635698813776261e-02   1.0305623151770009e-01  -3.3273084538309447e-02  -2.4325827185764190e-01   3.0426392753118842e-01  -1.0196671657350445e-01  -5.8241469012185083e-02  -1.5212852850982153e-01
  -8.3036134258707178e-02   3.1029097013283234e-02  -2.6801698170441435e-01  -3.4859601225914728e-02  -1.2380856776479333e-01  -2.8494426856455007e-01  -4.1043451972162748e-01   1.0174792677367652e-02  -6.7992341763524880e-02   1.3114045895130159e-02   5.9440934027044845e-01   2.4892035582881619e-01   9.2936728396257801e-02   3.3498293236136761e-01   5.2938416785480814e-02  -7.8918912432100918e-02   1.1767349838112991e-01   2.6080574341096019e-01  -8.0483851518183061e-02  -1.2532967970224929e-01
  -2.7548280678538456e-01  -2.0158850372033138e-01   3.7343311643470739e-01   1.3445772437471817e-01  -8.2466236812990659e-02  -7.2582864255372775e-02   4.4535390056869878e-02   2.6917349401039742e-01  -2.7659674504946730e-01   2.8855578940702170e-01   1.7870872000306579e-01  -3.3361407098958129e-01   6.4889307340306401e-02   2.1066353041615840e-01   2.5402899949499058e-01   1.7347894385003920e-01  -9.9145225545393206e-02  -7.5646951672281124e-02   4.0494391300923743e-01  -1.1696500985122640e-01
  -2.4419505370655523e-01  -1.2953077952038691e-01   1.9772812403973272e-01  -2.4887745628784169e-01  -2.4453707064929234e-01  -1.3949830474239375e-02   1.3658611689334443e-01  -1.6412950178341046e-01  -5.0370051527034047e-02  -1.2844575645950645e-01  -2.3998725946355318e-01   1.3242680527757636e-01  -4.5657596150158269e-01   1.4102664882558549e-01   1.1193884212794232e-01   1.6166119224460568e-01   2.9507729336225730e-01   2.2491187389512213e-01  -1.6772354464999342e-01  -4.3588851909149806e-01
  -3.7760088017158584e-02  -2.7970000676681428e-01   2.0847661539368900e-01   3.5334961482263519e-02   1.6326932800179142e-01  -3.4630132065169300e-01   5.7002049143079013e-02  -2.3075234247897231e-01   1.3875477969747096e-01  -7.4482968444545022e-02  -1.3006771138567333e-01   1.8999091832493384e-01   2.2891576018322468e-01   4.2750532927428742e-01   3.2808504447974625e-02  -1.0461338455735178e-01   9.9173261552665357e-02  -5.4780284339773999e-01  -1.8395901053223851e-01   6.1571984737937901e-02
   3.7315236394489326e-01  -1.6884471579909546e-01   8.5364769163433815e-02  -1.5670864523242253e-01  -1.2164585050736965e-01  -1.7187583319929092e-01   1.2723538094249012e-01   3.2632386462696249e-02  -1.8397761569557003e-01  -3.1233604998114523e-02   3.2698473667121190e-02  -1.1011562084168525e-01  -4.1833250706005840e-02   1.6304547956299234e-01  -7.2112265921451435e-01  -6.4940974896704334e-02   1.9662602197634160e-01   7.7478688658231251e-02   3.0578012077539951e-01  -7.6203503484260082e-03
   1.7503964453207912e-02   1.4866215558209350e-01   1.8120304200994408e-01   3.5893156120392566e-01   1.2009550327131671e-01   2.0105719675929218e-01  -1.2170785694428429e-01   2.7193562936841698e-01   3.7185514144582538e-01   8.2630137352913371e-02  -7.6338527307597270e-02   1.8908876790808674e-01  -8.2287557470643081e-04   2.7216699696906066e-01  -1.7915762725840575e-01   4.8720274605592462e-01   3.0919567362123979e-01   1.4891325405693723e-01  -1.2022516628700150e-02   1.5546944217331019e-01
   6.8717034971215465e-02   1.1288075070143093e-01   2.1055709509089882e-01   5.5202137056792923e-02  -3.1697570717818024e-01   1.3025556014770798e-01   1.3296034896860975e-01  -1.8547468934362271e-01   1.8345545904976474e-02  -3.0815555659672998e-02   2.6774124847831804e-01   1.5826813854556307e-01   1.8473823858179952e-01  -3.3903909524776754e-01   2.0912227847569945e-01  -1.2316971530267190e-01   6.0412097838859979e-01  -1.6711046842778074e-01   2.2588786650965537e-01   1.2538960297438806e-01
  -1.0606685093529544e-01  -1.8576855912378831e-01   2.2965895762250585e-01  -4.3694729208949921e-02   2.2563955457080273e-02   1.0575085288070411e-01   3.8684873979464636e-02  -2.5234895030961191e-01  -3.0430448703921703e-01  -3.3323092951496436e-01   6.5170146266914544e-02  -1.7781917639344741e-01   2.5305237631401817e-01   7.3061107979267667e-02   2.0404547185682992e-02   1.6563599242970700e-01  -1.8672731775197456e-02   4.0311995141925699e-01  -2.6719941145201659e-01   5.0172968991044931e-01
   1.1915968212844590e-01  -3.6588313891244856e-01  -1.5247160729662035e-01  -1.9781240781472795e-01   4.5979128178984680e-01   1.7750629685239547e-01  -1.4241750233275410e-01   2.3150933257629264e-01  -3.1645150360347474e-01  -9.3001957524984306e-03   1.8749770995665183e-01   2.3122402207312497e-02  -1.3051883996299382e-01  -2.2521931834957851e-01   3.9807905541939234e-02   2.6293549954565032e-01   3.0735149075829610e-01  -2.6647520794461454e-01  -1.7170238027303064e-01  -5.8351627295024126e-02
  -4.4709058847785810e-01  -7.4408942041769829e-02   7.2461287353309594e-03  -8.2807951793336651e-02   2.9134528142638466e-01   1.1501277488367542e-01   9.8922207480591037e-02  -1.7228082293071867e-01   1.8237176836574687e-01   2.7227364377193952e-01   2.2240531616549281e-01   4.1486842144153315e-03  -4.4714090181093274e-01   4.5947289235844672e-02  -1.7308938254588577e-01  -3.1758094521966601e-01   7.5665198848544696e-02   3.4249975921675328e-02   1.2368645009095468e-01   3.7168974748941691e-01
