# Supplementary material for: An improved golden jackal optimization for multilevel thresholding image segmentation
Source: PLoS One. 2023 May 5;18(5):e0285211. doi: 10.1371/journal.pone.0285211 (PMC10162520; doi:10.1371/journal.pone.0285211)
Supplement: S1 File — (ZIP) [file pone.0285211.s002.zip › CEC/CEC22/input_data/M_5_D10.txt]

  -5.9923972288479810e-01  -2.8877619596271992e-01   4.1689999259920438e-02   1.7249612495999900e-01  -4.5399315353353070e-01  -4.4670601055066467e-01   1.9499785562325775e-01  -1.6067787475068598e-01   2.0686481931598047e-01  -1.1720261975584159e-01
  -3.4449679616199410e-03  -6.2760671867019180e-01  -1.9232359892176362e-02  -4.6659403213962042e-01   4.1486511917413654e-01  -3.1958946101560901e-02   4.3384300398672698e-01   8.6889614279962876e-02  -6.2900377105095495e-02  -1.2311623946191130e-01
  -2.9056132336108806e-02  -2.5209300151291855e-02   7.3201868557708005e-01   4.0130613158679995e-01   3.8087909783452512e-01  -2.7971790310267380e-01  -9.2881574006337692e-03   1.1946977686025678e-01  -2.5110056634763045e-01   3.0008010962961705e-02
  -8.3863887355983810e-02  -2.4392250828847373e-01  -2.7054282780739530e-01   6.0672971359338546e-01   4.0488068581979864e-01   3.0008808693585470e-01  -1.8789293209694902e-02  -1.0125202736476352e-02   4.8536169388242278e-01  -4.6276673213912392e-02
  -4.5283430412128550e-01   3.7169940743167429e-02  -1.8452159638173143e-01  -2.0273694132868758e-01   3.7033456925253549e-01  -1.6426847924850158e-01  -3.3467239371193569e-01  -1.9433273199682302e-01  -7.3119403861290871e-02   6.3179103039551832e-01
  -5.1049696946280754e-01   3.5832733172878550e-02   1.0823354734707026e-01   5.2192749328942446e-02  -1.5423802024617395e-01   6.3821812600028072e-01   2.2258380174352468e-01   3.5871127555515697e-01  -3.1266955555043119e-01   1.2875928442999277e-01
   4.3340562565412043e-03  -3.5156871265988476e-01   4.1438185669447841e-01  -2.7782354508779783e-01  -1.8828690142318849e-01   2.0125118315609020e-01  -5.6801594681173384e-01   2.2445479448753525e-01   4.2102832239603477e-01   3.5234869696911766e-02
  -2.7976626467030657e-01   2.8435540779453744e-01   2.7462672441665126e-01  -2.3355929549320986e-01   2.2612380344756952e-01   2.8134572379435213e-01  -1.5130836706900477e-02  -6.0223215090542515e-01   1.2091165604573277e-01  -4.5064790222635670e-01
  -1.5998800014898384e-01   5.0542386677458517e-01   4.3909669719478572e-02  -2.1864426523739597e-01   1.9652495250155960e-01  -2.1641458149658210e-01   2.6038231363372955e-01   5.0278370231997482e-01   5.1255775975178253e-01  -2.1307162955171054e-02
   2.5193710798788965e-01   2.6428074632989054e-03   3.0663388962053467e-01   8.6831671881704281e-05  -1.6320797700589310e-01   1.7417854325848778e-01   4.7021017595355397e-01  -3.4635719795528075e-01   3.1131075902166683e-01   5.8953035873099657e-01
