# Supplementary material for: An improved golden jackal optimization for multilevel thresholding image segmentation
Source: PLoS One. 2023 May 5;18(5):e0285211. doi: 10.1371/journal.pone.0285211 (PMC10162520; doi:10.1371/journal.pone.0285211)
Supplement: S1 File — (ZIP) [file pone.0285211.s002.zip › CEC/CEC22/input_data/M_5_D2.txt]

  -9.6550846522825795e-01   2.6037166430426667e-01
  -2.6037166430426667e-01  -9.6550846522825806e-01
