# Supplementary material for: An improved golden jackal optimization for multilevel thresholding image segmentation
Source: PLoS One. 2023 May 5;18(5):e0285211. doi: 10.1371/journal.pone.0285211 (PMC10162520; doi:10.1371/journal.pone.0285211)
Supplement: S1 File — (ZIP) [file pone.0285211.s002.zip › CEC/CEC22/input_data/M_5_D20.txt]

  -5.3212946558007024e-01  -7.0813646024204993e-04   1.0612961782916877e-01  -5.4326497922670483e-02   1.5465399765774340e-01   1.1299561647005600e-01  -1.6231337898422271e-01  -1.1382518954777464e-01  -9.0741548278732376e-02  -1.9564465335359368e-01   1.6785454597658664e-01  -7.3670049331479276e-02   3.2413824156501146e-02  -2.2287004717100731e-01   4.8401057297245326e-01   2.0119527260416881e-01   2.1686137997056995e-01   1.5835631717033347e-01   2.6528244980479154e-01  -2.8031065181890302e-01
  -2.5186598602346722e-02   5.5135416356900635e-01  -4.2163285970644865e-03  -3.5967566686823826e-02   3.4258737230095121e-01  -2.0137929805889944e-02   3.1611441015730718e-01   2.2461543869522910e-01  -2.9231506529757451e-01  -1.7635302752141235e-01  -8.3067811280225889e-02   2.3754982273021555e-01   1.9926117391215650e-01   1.6066364400756103e-01   1.1293732890645874e-01   1.6079642502889124e-01  -3.1365226645042321e-01   1.5272037719626916e-01  -1.4073948392760716e-01  -1.9875584007122641e-02
  -4.7323655350713152e-02  -6.9546358893679897e-02   5.3700777281587087e-01  -2.8693302913952118e-01  -4.6279575245510969e-02   4.2080695121718440e-03   1.7355288023252004e-02  -4.3287335907168362e-01  -3.3858199719993121e-01  -1.1171745879229850e-01  -2.4945863972252377e-01  -1.9207236104142697e-01   1.7099569769363357e-01   6.0189689767144727e-02  -8.0121409405269989e-02  -4.3820589218200499e-02  -2.3530358809973509e-01  -2.3664430494409033e-01   1.3156465680369281e-01   1.9041078205848044e-01
   1.0539980088326374e-01  -2.3272661215684845e-01   2.0689102813013396e-01   5.1249249484715731e-01  -1.7034493768083154e-02  -2.1653601702002791e-02   1.9970021186375121e-02  -2.4209560267112989e-01   1.8955460424023202e-01   1.2184444403403207e-01  -2.5146983855312260e-01   3.3327881925872205e-01   2.3238764782606902e-01   1.0418444209855682e-01   6.9112592111163773e-02   4.1195902075347390e-01  -1.2392370381685824e-01  -2.1366341766522742e-02  -1.3848978217768834e-02  -2.9844454663800052e-01
  -7.6776595020621438e-02   2.5962816823997759e-01  -1.8064104007767171e-01   2.1267159979759295e-01  -5.0814078892014125e-01  -2.3087523828852891e-01  -2.5533267664516351e-01   5.4494085804795415e-02  -3.0179239131169683e-01  -3.8147343867022537e-02   3.6622251137655784e-02  -2.3296510906969817e-01   2.3471116309640139e-01   2.6602305659642672e-01  -1.7192510931198313e-01   3.0620383586988664e-01   1.4490277818815928e-01   1.0757477225242564e-01   1.8183647535727293e-01   7.8773584686987905e-02
   6.6159727552910302e-02  -2.0226067355537392e-01   8.6656068157567892e-02  -5.0071162377915687e-02   3.5745123628428049e-02   4.9553943453717791e-01  -4.8026679640916559e-02   4.8267591723454278e-01   1.0916639336616578e-01  -9.6661299444912044e-02  -2.8088887004082613e-01  -3.4311932612185941e-01   2.0393962858218426e-01   1.1448274753385933e-02   8.5629163032650377e-02   3.3592802967617419e-01   8.5301740296858983e-02  -4.3224346324864625e-02  -1.4911069140793651e-01   2.2672928844878007e-01
   3.1144714143269497e-01  -4.9811667533067969e-02   1.2617623677382178e-01   4.6341465890316980e-03  -6.5451507222807584e-02  -3.4307370988019259e-01  -5.3200487230644411e-01   2.4231068432137937e-01  -4.6908705859163020e-02  -4.2601626852424868e-01  -2.9635773349797001e-02   2.0008381640102763e-01  -2.8046616778569924e-02  -2.8307786466013590e-01   2.4058479843301678e-01  -3.9819051337519201e-02  -1.8766662470355999e-01  -9.3711149379223507e-02  -9.4283102450687717e-02   5.4517869857153262e-02
  -4.3963222342068892e-01  -3.3041356682020201e-01  -6.1210870432212787e-02  -2.2823588836974390e-01   1.6367517480819667e-02  -2.2952841871510368e-01  -6.8842252554007395e-03   3.3194438292599587e-01   6.8109407418328258e-02  -1.7557730528709511e-01  -1.9132299273885059e-01   2.8448879455975379e-01   1.6027868359182748e-01   3.9317864408793057e-01  -1.8959855277248155e-01  -1.7057133892180573e-01   7.5285350840933879e-02  -1.9732687441295282e-01   7.4386781364111254e-02  -1.7338288164308011e-01
  -7.0020002492868300e-02  -5.7940962989220931e-03   1.1163447370449428e-01   3.1319967267409227e-01  -1.9755093874579882e-01   3.5942621895939386e-01   1.5724438653099290e-01   1.3312517739958415e-01  -4.5877582907721570e-01  -1.9662955693525466e-01  -6.5851062649087216e-02   3.4059730612742695e-01  -2.7659225890633560e-01  -2.5692186588187410e-01  -2.3937624374087060e-01  -8.6131705079987200e-02   2.5159244806368580e-01  -1.8058520241172507e-01   2.4300317877962840e-02  -2.5144684227743002e-02
  -7.6590893429308401e-02   1.4761381994062006e-01  -1.1944765989917382e-01   2.5618564967893193e-01   1.3009792570010767e-01   1.9221161297698294e-01  -6.1201859957971227e-02  -1.2780306019627485e-01   3.5415772513671057e-01  -5.3238282478680088e-01  -1.4944947586661947e-02  -2.1622022791513812e-01   1.2924100306578445e-01  -1.1234009086317501e-01  -4.1832142968525610e-01  -1.7485416790410430e-01  -2.5497723651454590e-01   5.5209307201109468e-02   2.1662884968061932e-01  -1.1305550329266087e-01
   9.2280671649977358e-02   2.5899771504369246e-02   8.1559617198687401e-02   5.3524449374618879e-02  -1.5462908422541397e-02   3.8006092810717490e-01  -2.2879597189929871e-01  -4.8312453660044073e-02  -4.9156873859003442e-02   1.8794362271257407e-02   5.9421746268370779e-01   1.5029961783509890e-01   4.0557469847056477e-01   2.9236002177096304e-01   8.8337894439149023e-02  -2.2402185883381359e-01  -4.9111566273643053e-03  -2.5496899819541580e-01  -1.6970139734281189e-01  -4.1098391104897186e-02
  -2.9334256855068802e-01  -2.4601118147484446e-03  -8.3245844649324375e-04  -1.2910907938207561e-02   2.0709053126769397e-01  -7.7271987265803066e-03  -1.9554327512316677e-01  -9.9019721006289252e-02   1.5086654998642679e-01   7.8221148045741873e-02   1.8622342561108723e-01   3.6895044442608527e-01  -1.7517156286631478e-02  -1.1610914692585959e-01  -2.5181341003092755e-01   3.2702321486865010e-01  -2.4493901352091764e-02   1.5482624893340763e-02   4.7977406636775320e-02   6.6016794161934578e-01
   5.6912873398148482e-02  -4.2239270458044431e-01  -2.0162132424165652e-01   1.1105844715619867e-01   2.6509244288140199e-01   5.7665316367131849e-03  -3.4477454551720889e-02  -6.9822441205325284e-02  -3.3528539534331897e-01  -1.9853549709007143e-01   2.4561932167618897e-01  -1.9132947369692474e-01  -4.2209690124279126e-01   3.4124575604270130e-01  -4.0456465052534515e-02   2.4792300269340917e-01  -2.7673312511696530e-01   2.4286786102426912e-02  -6.3534092580613655e-02  -3.5999383530005147e-02
   1.1427870861585276e-01   3.0427451719084803e-02  -7.0969916720450988e-03  -8.0545925074005209e-02   3.8606926365422090e-01  -2.3475493713729401e-01  -3.0607401796437842e-02   9.7886227264970455e-02  -1.4911816859527094e-01   1.6735020510320145e-01   1.5623069483306382e-01  -1.8311069102904895e-01   2.0628921705517475e-01  -3.3896519644622908e-01  -3.7494687025627155e-01   2.6293164808836456e-01   1.8837953523132372e-01  -3.9988266467529787e-01  -2.6839712212742943e-02  -3.0550705094974739e-01
   1.4999506793907375e-01  -1.4276784978503115e-01   4.9947632527606300e-01  -2.1400208592168735e-01  -1.5581513918534523e-01  -5.5248761420748020e-02   1.6678391008246737e-01   1.8861484391817496e-01   8.2821267217142058e-02  -1.0157789754654897e-01   3.6249999424934060e-01   6.2128601792131019e-02   4.2996090574435562e-03  -9.6659564334210281e-03  -3.0172717275315852e-01   1.3342403640286646e-01   3.6839249792970569e-02   5.3358129842088198e-01   2.7652473228179382e-02  -1.5130929685671327e-01
   1.1144061621866062e-01   2.3293625171314225e-01  -1.5050052717936163e-01  -4.6151695859308595e-01  -1.9662951008997959e-01   1.8480164031211982e-01  -9.0570743079524257e-02  -3.0356463627541935e-01   1.9540436670607064e-01  -2.6810630498814431e-01  -8.0884402367787850e-02   1.7749209639117977e-01  -2.2895442516282166e-01   1.2598646760084042e-01  -8.4285105936782220e-02   3.6135240918051648e-01   1.7111258788851033e-01  -1.5853924177341341e-01  -2.5753694623914414e-01  -2.2289612894229913e-01
  -2.9659266015210861e-01   2.6639797192609471e-01   2.9619433488161601e-01   6.3499900785599306e-02  -2.0062959435633895e-01   4.5915891301922584e-02  -1.1987938515673016e-01   2.8344331311044052e-01   1.9271764089026436e-01   2.7296099145463837e-01   1.0997720042588587e-01  -1.1942375768259773e-01  -3.8382315510948117e-01   3.8113475121967624e-02  -2.2859314303976679e-02   9.9111536589907262e-02  -4.3857700208055334e-01  -3.0541155244771112e-01   1.6101361603781957e-02  -1.7094252653197450e-01
  -1.7206622930201351e-01  -1.3038924787725126e-01  -2.2662759041063277e-01  -1.8182674717831890e-01  -8.3065555445337003e-02   2.2912246441140929e-01  -3.4993111240445191e-01  -4.6611638100051825e-02  -2.5505865082357915e-01   2.9003936243769352e-01  -1.7783742373637024e-01   8.8133590704353379e-02   1.5026856545631412e-01  -2.5297322374647879e-01  -2.1165405302313731e-01  -7.9523619627707098e-02  -3.4354402619750951e-01   3.5206983145956039e-01  -2.5980682014334555e-01  -2.2182244139858434e-01
   3.5704931814048257e-01   3.5600608621028658e-02  -1.1284076121316700e-01  -2.1507141576677313e-01   1.0356723998967957e-01   2.4286450334551721e-01  -1.5878616129402517e-01   1.1975173193728476e-01  -5.0313804923931990e-02   1.8020341921747687e-01  -7.3812063206405154e-02   2.1212235985412078e-01  -5.3950860727563547e-02   1.0183268268881375e-01   5.2258074586813696e-03   4.9020177682781683e-02  -8.7116619698041298e-02  -3.6923251130312933e-03   7.6705421647798466e-01  -7.6563128118961488e-02
   2.6432226809455686e-02   2.2653683189092788e-01   3.1574423981881128e-01   1.5232990655275744e-01   3.9118635073617730e-01   2.2803971434013900e-02  -4.5078881420748873e-01  -2.2865165129529807e-02  -2.0312155620819731e-02   1.0434706400338319e-01  -2.3989027707650951e-01  -5.6636945995132512e-02  -2.2106290126619854e-01   3.2202818623353019e-01  -1.4779667469544563e-01  -1.7915583425661744e-01   3.5370348436280707e-01   2.1328778154757838e-01  -1.2648521735198356e-01  -5.1375761666279995e-02
