# Supplementary material for: An improved golden jackal optimization for multilevel thresholding image segmentation
Source: PLoS One. 2023 May 5;18(5):e0285211. doi: 10.1371/journal.pone.0285211 (PMC10162520; doi:10.1371/journal.pone.0285211)
Supplement: S1 File — (ZIP) [file pone.0285211.s002.zip › CEC/CEC22/input_data/M_7_D20.txt]

   9.4357820205532641e-02   0.0000000000000000e+00   0.0000000000000000e+00   0.0000000000000000e+00   0.0000000000000000e+00   0.0000000000000000e+00   0.0000000000000000e+00   4.3135906177387617e-01   0.0000000000000000e+00   0.0000000000000000e+00   0.0000000000000000e+00  -6.7651111406887776e-01   0.0000000000000000e+00   0.0000000000000000e+00  -5.8937142290147349e-01   0.0000000000000000e+00   0.0000000000000000e+00   0.0000000000000000e+00   0.0000000000000000e+00   0.0000000000000000e+00
   0.0000000000000000e+00  -1.4714806864980176e-01   0.0000000000000000e+00   0.0000000000000000e+00   0.0000000000000000e+00  -5.1999694842708621e-01   0.0000000000000000e+00   0.0000000000000000e+00   0.0000000000000000e+00   0.0000000000000000e+00   7.8331413493294177e-01   0.0000000000000000e+00   0.0000000000000000e+00   0.0000000000000000e+00   0.0000000000000000e+00   0.0000000000000000e+00  -3.0719633059886564e-01   0.0000000000000000e+00   0.0000000000000000e+00   0.0000000000000000e+00
   0.0000000000000000e+00   0.0000000000000000e+00  -1.1734660754756360e-01   0.0000000000000000e+00   0.0000000000000000e+00   0.0000000000000000e+00  -6.6052923384407602e-03   0.0000000000000000e+00   0.0000000000000000e+00   3.6770444217651810e-01   0.0000000000000000e+00   0.0000000000000000e+00   0.0000000000000000e+00  -9.2248554840379926e-01   0.0000000000000000e+00   0.0000000000000000e+00   0.0000000000000000e+00   0.0000000000000000e+00   0.0000000000000000e+00   0.0000000000000000e+00
   0.0000000000000000e+00   0.0000000000000000e+00   0.0000000000000000e+00  -2.5181453770612561e-01   0.0000000000000000e+00   0.0000000000000000e+00   0.0000000000000000e+00   0.0000000000000000e+00   0.0000000000000000e+00   0.0000000000000000e+00   0.0000000000000000e+00   0.0000000000000000e+00   0.0000000000000000e+00   0.0000000000000000e+00   0.0000000000000000e+00   0.0000000000000000e+00   0.0000000000000000e+00   0.0000000000000000e+00  -9.6777551043609811e-01   0.0000000000000000e+00
   0.0000000000000000e+00   0.0000000000000000e+00   0.0000000000000000e+00   0.0000000000000000e+00  -3.7903363351909691e-02   0.0000000000000000e+00   0.0000000000000000e+00   0.0000000000000000e+00   0.0000000000000000e+00   0.0000000000000000e+00   0.0000000000000000e+00   0.0000000000000000e+00   0.0000000000000000e+00   0.0000000000000000e+00   0.0000000000000000e+00   0.0000000000000000e+00   0.0000000000000000e+00  -9.9928140933703602e-01   0.0000000000000000e+00   0.0000000000000000e+00
   0.0000000000000000e+00   1.3291757899410217e-01   0.0000000000000000e+00   0.0000000000000000e+00   0.0000000000000000e+00  -7.8351683723990651e-01   0.0000000000000000e+00   0.0000000000000000e+00   0.0000000000000000e+00   0.0000000000000000e+00  -5.7332972852863795e-01   0.0000000000000000e+00   0.0000000000000000e+00   0.0000000000000000e+00   0.0000000000000000e+00   0.0000000000000000e+00  -1.9931709746330861e-01   0.0000000000000000e+00   0.0000000000000000e+00   0.0000000000000000e+00
   0.0000000000000000e+00   0.0000000000000000e+00  -1.0136478375774655e-01   0.0000000000000000e+00   0.0000000000000000e+00   0.0000000000000000e+00   8.0267492906368987e-01   0.0000000000000000e+00   0.0000000000000000e+00   5.4347255084203272e-01   0.0000000000000000e+00   0.0000000000000000e+00   0.0000000000000000e+00   2.2377606071159639e-01   0.0000000000000000e+00   0.0000000000000000e+00   0.0000000000000000e+00   0.0000000000000000e+00   0.0000000000000000e+00   0.0000000000000000e+00
  -5.7124887096866095e-01   0.0000000000000000e+00   0.0000000000000000e+00   0.0000000000000000e+00   0.0000000000000000e+00   0.0000000000000000e+00   0.0000000000000000e+00   6.0451085265868321e-01   0.0000000000000000e+00   0.0000000000000000e+00   0.0000000000000000e+00   5.0559937667384580e-01   0.0000000000000000e+00   0.0000000000000000e+00  -2.2937006505191820e-01   0.0000000000000000e+00   0.0000000000000000e+00   0.0000000000000000e+00   0.0000000000000000e+00   0.0000000000000000e+00
   0.0000000000000000e+00   0.0000000000000000e+00   0.0000000000000000e+00   0.0000000000000000e+00   0.0000000000000000e+00   0.0000000000000000e+00   0.0000000000000000e+00   0.0000000000000000e+00   5.0733740958253981e-01   0.0000000000000000e+00   0.0000000000000000e+00   0.0000000000000000e+00  -5.7823264097724669e-01   0.0000000000000000e+00   0.0000000000000000e+00  -6.3040893949970944e-01   0.0000000000000000e+00   0.0000000000000000e+00   0.0000000000000000e+00  -1.0411692823652614e-01
   0.0000000000000000e+00   0.0000000000000000e+00   8.3717367558268987e-02   0.0000000000000000e+00   0.0000000000000000e+00   0.0000000000000000e+00  -5.8173694434366507e-01   0.0000000000000000e+00   0.0000000000000000e+00   7.5376190308263535e-01   0.0000000000000000e+00   0.0000000000000000e+00   0.0000000000000000e+00   2.9396687469177996e-01   0.0000000000000000e+00   0.0000000000000000e+00   0.0000000000000000e+00   0.0000000000000000e+00   0.0000000000000000e+00   0.0000000000000000e+00
   0.0000000000000000e+00  -9.3727705275956630e-01   0.0000000000000000e+00   0.0000000000000000e+00   0.0000000000000000e+00  -1.2610631023365568e-01   0.0000000000000000e+00   0.0000000000000000e+00   0.0000000000000000e+00   0.0000000000000000e+00  -1.4590535980976510e-01   0.0000000000000000e+00   0.0000000000000000e+00   0.0000000000000000e+00   0.0000000000000000e+00   0.0000000000000000e+00   2.9038001113777945e-01   0.0000000000000000e+00   0.0000000000000000e+00   0.0000000000000000e+00
  -4.2220389214480075e-01   0.0000000000000000e+00   0.0000000000000000e+00   0.0000000000000000e+00   0.0000000000000000e+00   0.0000000000000000e+00   0.0000000000000000e+00   2.8200165477706707e-01   0.0000000000000000e+00   0.0000000000000000e+00   0.0000000000000000e+00  -4.9398931396384976e-01   0.0000000000000000e+00   0.0000000000000000e+00   7.0582823537338180e-01   0.0000000000000000e+00   0.0000000000000000e+00   0.0000000000000000e+00   0.0000000000000000e+00   0.0000000000000000e+00
   0.0000000000000000e+00   0.0000000000000000e+00   0.0000000000000000e+00   0.0000000000000000e+00   0.0000000000000000e+00   0.0000000000000000e+00   0.0000000000000000e+00   0.0000000000000000e+00  -8.0335867438493835e-01   0.0000000000000000e+00   0.0000000000000000e+00   0.0000000000000000e+00  -2.6712269846936348e-01   0.0000000000000000e+00   0.0000000000000000e+00  -3.3293014361889633e-01   0.0000000000000000e+00   0.0000000000000000e+00   0.0000000000000000e+00  -4.1523225274877429e-01
   0.0000000000000000e+00   0.0000000000000000e+00   9.8435072849058092e-01   0.0000000000000000e+00   0.0000000000000000e+00   0.0000000000000000e+00   1.3134479796101370e-01   0.0000000000000000e+00   0.0000000000000000e+00   3.5693460831835541e-02   0.0000000000000000e+00   0.0000000000000000e+00   0.0000000000000000e+00  -1.1192928223878409e-01   0.0000000000000000e+00   0.0000000000000000e+00   0.0000000000000000e+00   0.0000000000000000e+00   0.0000000000000000e+00   0.0000000000000000e+00
   6.9750641763418375e-01   0.0000000000000000e+00   0.0000000000000000e+00   0.0000000000000000e+00   0.0000000000000000e+00   0.0000000000000000e+00   0.0000000000000000e+00   6.0742987706107210e-01   0.0000000000000000e+00   0.0000000000000000e+00   0.0000000000000000e+00   2.0658301125172288e-01   0.0000000000000000e+00   0.0000000000000000e+00   3.1911941538375471e-01   0.0000000000000000e+00   0.0000000000000000e+00   0.0000000000000000e+00   0.0000000000000000e+00   0.0000000000000000e+00
   0.0000000000000000e+00   0.0000000000000000e+00   0.0000000000000000e+00   0.0000000000000000e+00   0.0000000000000000e+00   0.0000000000000000e+00   0.0000000000000000e+00   0.0000000000000000e+00  -7.6474860618895080e-02   0.0000000000000000e+00   0.0000000000000000e+00   0.0000000000000000e+00  -7.6805146740518648e-01   0.0000000000000000e+00   0.0000000000000000e+00   6.1884729519307013e-01   0.0000000000000000e+00   0.0000000000000000e+00   0.0000000000000000e+00   1.4586488385584573e-01
   0.0000000000000000e+00   2.8669162781169777e-01   0.0000000000000000e+00   0.0000000000000000e+00   0.0000000000000000e+00  -3.1591413059143725e-01   0.0000000000000000e+00   0.0000000000000000e+00   0.0000000000000000e+00   0.0000000000000000e+00   1.9084971673627876e-01   0.0000000000000000e+00   0.0000000000000000e+00   0.0000000000000000e+00   0.0000000000000000e+00   0.0000000000000000e+00   8.8407157982655415e-01   0.0000000000000000e+00   0.0000000000000000e+00   0.0000000000000000e+00
   0.0000000000000000e+00   0.0000000000000000e+00   0.0000000000000000e+00   0.0000000000000000e+00   9.9928140933703613e-01   0.0000000000000000e+00   0.0000000000000000e+00   0.0000000000000000e+00   0.0000000000000000e+00   0.0000000000000000e+00   0.0000000000000000e+00   0.0000000000000000e+00   0.0000000000000000e+00   0.0000000000000000e+00   0.0000000000000000e+00   0.0000000000000000e+00   0.0000000000000000e+00  -3.7903363351910135e-02   0.0000000000000000e+00   0.0000000000000000e+00
   0.0000000000000000e+00   0.0000000000000000e+00   0.0000000000000000e+00  -9.6777551043609811e-01   0.0000000000000000e+00   0.0000000000000000e+00   0.0000000000000000e+00   0.0000000000000000e+00   0.0000000000000000e+00   0.0000000000000000e+00   0.0000000000000000e+00   0.0000000000000000e+00   0.0000000000000000e+00   0.0000000000000000e+00   0.0000000000000000e+00   0.0000000000000000e+00   0.0000000000000000e+00   0.0000000000000000e+00   2.5181453770612561e-01   0.0000000000000000e+00
   0.0000000000000000e+00   0.0000000000000000e+00   0.0000000000000000e+00   0.0000000000000000e+00   0.0000000000000000e+00   0.0000000000000000e+00   0.0000000000000000e+00   0.0000000000000000e+00   3.0228329233001572e-01   0.0000000000000000e+00   0.0000000000000000e+00   0.0000000000000000e+00   6.6252700229221306e-02   0.0000000000000000e+00   0.0000000000000000e+00   3.2980314386156834e-01   0.0000000000000000e+00   0.0000000000000000e+00   0.0000000000000000e+00  -8.9188860133398296e-01
