# Supplementary material for: An improved golden jackal optimization for multilevel thresholding image segmentation
Source: PLoS One. 2023 May 5;18(5):e0285211. doi: 10.1371/journal.pone.0285211 (PMC10162520; doi:10.1371/journal.pone.0285211)
Supplement: S1 File — (ZIP) [file pone.0285211.s002.zip › CEC/CEC22/input_data/shift_data_1.txt]

  -5.5938326705218444e+01   4.5430653935964642e+00   3.5300070175575115e+01   8.2794408911277770e+00  -4.7436942815518449e+01   7.3020995814828638e+00   6.3876659825386781e+00  -2.4978314724275066e+00  -6.1053557089089210e+01  -4.7133996322347784e+01  -2.1076189699152572e+01   1.2479726342707750e+01  -1.3239358110930482e+01   4.6108229591561596e+01   6.1014745375614041e+01   3.4825527944986476e+01   3.2648171387914644e+01   7.7816516681488849e+01   2.2195865783000301e+01  -7.4083785113917571e+01  -6.1764096124919234e+00   3.3083642848340631e+01   3.6785352060937015e+01   1.1412088168511204e+01  -3.7034151832123356e+01  -3.2989842497273273e+01  -6.0282851671931731e+01  -5.3888050156593351e+01   6.3541018135631930e+01  -6.6108194434134376e+01  -4.0423854496527397e+01  -4.3722523135935198e+01   3.5553654337094002e+01  -4.9731556461067669e+01   1.7305588357758666e+00  -3.4497647115261131e+01   3.8044933806194422e+01   6.1202480709740172e+01  -9.9067113967177960e+00   5.7901555363974325e+01   3.1441002316512638e+01  -5.1074066372157105e+01  -1.8335168444707648e+00   6.4082394979932531e+01   7.2812427726021241e+01   7.8472791238908087e+01   1.2202352328320188e+01  -3.5064417922433655e+01  -4.7672022342529161e+01   5.6320489112437002e+01   1.8460512728644773e+01   2.5837430332711634e+01   9.6916018844077456e+00   6.7528712408397666e+00   5.5506944793978221e+01  -5.4778847608146648e+01  -2.8091750120786834e+01   2.1955719935687128e+01   4.9784959093567437e+01  -6.4192514412194726e+01  -3.5897257568266809e+00  -1.2520794986058391e+01  -3.7001330683474116e+01   3.8635202850510936e+01   6.1854308537139701e+01   6.5363583706954302e+01   5.7513627809245946e+00   2.3154258999579710e+01   3.3631005936130421e+01  -4.3683231456057740e+01   5.5928918037530451e+01  -2.6745432255205372e+00   8.9520086762271944e+00   5.6409821350318310e+01   7.9867434799609441e+01  -6.8023322964097986e+01  -6.7989057594905177e+01   2.7909002428831997e+01  -5.3396178620586255e+01   1.0425923806813501e+01   2.8501421114663330e+01  -1.6615325853515102e+01  -5.3781620028327040e+01  -6.7687816092599093e+01  -2.9125068313034745e+01  -6.5023137175023152e+01  -4.3866500614148798e+01   1.5724178001156162e+01  -4.3740334568424309e+01   5.6196908492686646e+01   2.1441036584526785e+01   3.9501876141644033e+01   6.8032312611132994e+01   5.9078055312427722e+01  -3.5124364027345720e+01   6.4813792400441031e+01   4.5408874212488939e+01  -1.3051110698399654e+01   9.9824919970624535e+00  -6.4257005371273038e+01
