# Supplementary material for: An improved golden jackal optimization for multilevel thresholding image segmentation
Source: PLoS One. 2023 May 5;18(5):e0285211. doi: 10.1371/journal.pone.0285211 (PMC10162520; doi:10.1371/journal.pone.0285211)
Supplement: S1 File — (ZIP) [file pone.0285211.s002.zip › CEC/CEC22/input_data/shift_data_10.txt]

   6.1770164235388009e+01  -8.2403550782428852e+00  -2.1511735494021202e+01   1.0662928429740914e+01  -2.8853127679253522e+01   3.1242073274795931e+01   7.1837517429067532e+01  -6.7539761135140324e+01  -7.9194126903635507e+01   2.7532766213422995e+01  -4.6393239169564673e+01  -1.9189660498495055e+01   4.2161826637648900e+01  -2.4089553091716745e+01  -6.4419553958074914e+01   5.9118560349158273e+01   5.8197810408751394e+01  -4.5515033236478935e+01  -3.6031000228613152e+01  -5.2275229828560370e+01   3.0729226305489068e+01  -4.1726632659196220e+01  -7.1204381215946924e+01  -5.5797429587597691e+01   4.6560273162350185e+01   6.5534575947343640e+01   6.6593357951656618e-01  -2.2531432177187611e+01   4.7623115204099150e+01   7.4113636684656910e+01  -3.0848276622057089e+01   7.3336770434555021e+01   7.9820403352296168e+01   4.8545729883269281e+01   1.8537409388710469e+01   1.9368824125904972e+01  -8.5018770957840033e+00  -2.0949201630870441e+01  -7.5333142613681559e+01  -7.6936358822945678e+01   5.1806098284109538e+01  -3.7236727389151568e+01   7.9298277623624671e+01   5.1738037498545850e+01   3.0917797892781813e+01  -5.3456878366627208e+01  -4.3763568771892956e+01   5.3379421624066040e+01  -2.4116707328761326e+01  -2.6809943435159486e+01   7.7399355961661485e+01   4.1532722075252195e+01   5.2649695987184387e+01   4.0280538249891499e+01   6.8113197753258603e+01  -2.2450515586161295e+01   2.2442679058035221e+01  -3.9878093700799205e+01  -1.0428626892356494e+01   1.6027250185621554e+01  -3.3161047861520689e+00   6.5025596961856635e+01   6.6764165328240097e+01   6.8854940565701082e+00  -7.9864721767541354e+01   3.7355499754359712e+01  -4.5822966909884926e+01  -5.9619434429155397e+01  -6.3923694968188038e+01  -4.8424968093831545e+01  -2.8381091518505048e+00  -6.6200193912815394e+01   6.8434223072805551e+01   7.4061174211120772e+01   7.7531597873909215e+00   5.5798711996431791e+01  -5.6793104242902764e+01  -1.9907628158064384e+01   1.2368268763817971e+01  -5.4005064736122762e+01  -6.8553665267561399e+01   7.9767891622971689e+01   7.7294275997809265e+01  -7.2658773135700628e+01  -1.5513902239275126e+00  -4.8027295485151605e+01   2.3076480056660472e+01   5.1329865501881514e+01   4.2295219180311648e+01  -7.0992919433393013e+01  -6.3346493288570315e+01  -4.0895449478596191e+01   6.7474103765317281e+01  -7.8014576955705223e+01   5.6589882131940627e+01   3.3534003146707079e+01   1.9492026807503787e+01  -5.5680453691482754e+01   6.6958470278865875e+01  -3.5320927614029927e+01
   5.0319666215367462e+00   3.5219997183987872e-01   7.9042226336450421e+00   6.8581211248683374e+01   2.4980951685915215e+01  -5.5595818150600337e+01   1.8159601763896458e+01   3.4170121104535703e+01  -4.5829715377571851e+00   3.9201749000326615e+01  -1.0339334835456373e+01  -7.3383428257602930e+01  -1.2429882167107371e+01  -5.4144314187646060e+01  -2.8697697071683450e+01  -2.8375815389852885e+00   6.6599539884645282e+01  -7.8644447370732408e+01  -2.1020842301203331e+01   7.2781480636811580e+01   7.5835356591192706e+01   1.6629010767037521e+01   5.4885065789746619e+01   1.0994096701496325e+01   2.8357622435482973e+01   2.6499027622164704e+01   5.1415707388620689e+01  -3.6886923985968778e+01  -7.0979635577173738e+01   2.6899468985805042e+00   5.7594248507914251e+01   5.1003113986460079e+01   4.6559275909587406e+01  -6.8592083948008749e+01  -4.1355783668046719e+01   1.5081535599698096e+01  -4.4133787227856828e+01  -4.0138808187161949e+01   3.5938010657177308e+01  -4.3664925744601028e+01  -7.9214867360524309e+01   5.7229801659113633e+01  -2.7107903344141274e+01  -7.5935017762675429e+01   8.3174223715054900e+00   5.2712921599258166e+01   6.6300558247743439e+01   7.5939235677914340e+01  -7.0890457827081178e+01   8.4774089718597985e+00   2.8129899440393737e+00   7.3854661551236489e+01   2.8363548031246079e+01  -5.0354824551546400e+01  -2.3838685464038836e+00   4.6580280161732937e+01   7.5836421800701146e+01   3.7538883323566466e+01   7.6816786555953684e+01  -3.3626549728972165e+01   2.6821602587970720e+01  -6.6699693979089929e+00  -5.4837063397670661e+01   5.7534551997452297e+01   2.1758290114699996e+01   7.8632198683280592e+01  -6.2806082166175393e+01   5.4565391714947946e+00   4.6068302421862398e+01  -2.4122120451238992e+01  -3.5481439249348568e+01  -2.9244052937833615e+01   5.6457692284350138e+01  -4.8469120599547921e+01  -2.8474443083849941e+01  -4.4026387883362538e+01  -9.6427786022623891e+00   3.0513512208365610e+00   1.7493113488654192e+01  -1.2439324302803410e+01  -3.4317059920317057e+01  -7.8679443157594392e+01  -6.2153583048914363e+01  -2.8735054983168400e+01   5.7845064503068597e+00   4.3207007368657273e+01  -4.3710291279344958e+01   7.7049490122613264e+01   1.1148812016075855e+01   1.3484514235278830e+01   1.0883105946184651e+01   2.6997273412997494e+01   6.2050542875216593e+01  -4.0748018417855736e+00  -5.6592596959598637e+01  -2.7864627828758501e+01   6.6113977321476668e+01  -4.5385192750666846e+01  -4.8220476836068777e+01  -6.0934808170858219e+01
  -5.3979101325375538e+01  -4.6325190439040398e+01  -6.2476171671634617e+01  -5.3506839650453458e+01  -3.6148560309851803e+01  -1.2566356582830826e+01   4.0426845807780907e+01  -8.9134176116964881e-01   7.3716171321326954e+01  -9.2513231007621268e+00   3.8475270944868804e+01   2.3271781649101424e+01   1.9805685834868665e+01   5.2057763570946534e+01   7.6453048838513467e+01   4.4622069290197487e+01  -1.9975121611717679e+01   3.0070857240851439e+01   3.3611654163157404e+01   6.2385005145512991e+01  -5.6491867166241569e+01  -5.7799353045317972e+01   3.5713148394465982e+01   2.5783262048747048e+01  -3.4804351226801217e+01   4.9828853131192204e+01   4.1691403326434738e+01  -6.6259998605707665e+01  -4.1591409195955571e+01   2.5937524442531878e+01  -2.9851869135094748e+00  -5.3232883232288472e+01  -7.7657134151857875e+01  -2.5458534826272416e+01  -6.2484997666666750e+01  -4.1018366616693498e+01  -7.2929823752925643e+01   4.1510903228777877e+01   7.6950814752350936e+01   5.9845604842456808e+01   6.5093861029061429e+01   1.5712106875941208e+01   1.2995760826857650e+01   2.0469794759745614e+01   7.9721652954687201e+01  -7.2498688455903292e+01  -9.9690874414374520e+00  -6.7009797194511535e+01   5.4967721271779261e+01   3.4200930514466449e+01  -7.6965036912339286e+01  -4.3627331791272077e+01   9.9803869547231070e+00   2.5992519815448915e+01  -2.7796179203221659e+01   7.7175271994050249e+01  -6.3580694675250299e+01  -5.8459920157892590e+01   2.9853503181530861e+01   3.5451911257324698e+00   1.0226859142178139e+01   9.8243293435426100e+00   2.3748856823774453e+01  -2.1440526540130620e+01   6.6973130115761023e+01   1.1025151295133471e+01   5.8489099842723974e+01   6.7592372344616976e+01   6.1958804241362401e+01  -1.2478423973768216e+01   7.1053110818869015e+01  -5.0659092688308604e+01  -1.6162910997943445e+01   5.7987865840079202e+01  -4.0944634642891884e+01  -3.1501155674225256e+01  -2.2496914546236823e+01  -1.1506452588134657e+01  -1.6533310823390870e+01   3.9985372077666860e+01  -3.0826080768753812e+01   2.4615844626266437e+01   2.6240448166728228e+01   6.1716033465096743e+01   5.3859397265063322e+01   3.1689367942367387e+01   3.8400312292575983e+01   3.1098952345130478e+01   5.5748763497801853e+01  -1.4825401052285638e+01  -1.6965728126915977e+01  -1.7819386766208048e+01  -7.2113343555533021e+01   1.0805445109869096e+01  -7.0296935360085655e+01   1.9547184744638944e+01   5.3964307370579014e+01  -7.5065370408382904e+01   5.4743080768148914e+01  -1.4684080048782789e+01
   2.8263008168089673e+01   4.6743262722503047e+01  -7.0211606840701592e+01  -7.8631374239284256e+01   5.1735869565855651e+01   5.9574226153816198e+01  -3.3544725269798526e+01   3.0069504975373626e+01  -4.4442039353978842e+01  -2.8511528013512272e+01   7.6494281320131520e+01  -5.9278725532478987e+01  -2.3347202349150180e+01   7.0832336898349382e+01   3.8040212537180729e+01   2.4217327427220219e+01   1.8562429935933292e+01  -2.7163605501485804e+01   6.3071520186528339e+01  -4.5787728614074986e+01  -6.4973433204448526e+01   4.3783961599592104e+01  -2.5976108838792939e+01  -6.5580757864555693e+01  -2.8731068848041385e+01  -5.2076162340154951e+01  -4.4169065816406658e+01   2.8891974887294683e+01  -1.8814356425224972e+01  -2.4375774789776550e+01   3.9635446462610480e+00  -2.6028611493310244e+01   5.7750212435494277e+01   4.4890851771873820e+01  -7.6420448919953984e+01  -6.4182774275626414e+01   2.2401016782224652e+01  -5.2479570346176423e+01   5.8145115179077308e+01   6.5080587171521316e+01   3.8280466835145127e+01   6.9276484722865973e+01  -3.9770756702763379e+01   3.5840527044534930e+01  -3.6997885490301016e+01  -1.9375733906112487e+01   1.5473717607312705e+00   2.4706699613810841e+01  -6.3924699753487808e+01   7.5105608788833777e+01   5.0043755539713317e+01   5.6459918763702696e+01  -7.3624201898288000e-01   1.2251680402202384e+01  -6.7655794055972152e+01  -1.3815456612881020e+01  -6.6372319908054692e+01  -1.5778586462036980e+01  -7.8098219513007535e+01  -7.7022939732774596e+00   3.8674696023890142e+01  -7.2553981144239188e+01   4.3036637177242262e+01  -6.5380526640163978e+01  -3.0225672303804043e+01  -6.5166143231636909e+01  -7.7435283279714767e+01  -2.5614844274527787e+01  -2.1138963530370482e+01   3.1282728776001711e+00   1.1899484848556801e+01   3.6664510729100790e+01  -2.0451424354897547e+00  -3.0168328805904988e+01  -7.1075873273925794e+01   6.4952524029162021e+01   3.7116094695923891e+01  -6.7520355479568408e+01  -7.6705761997357826e+01   5.0148509346949176e+01   7.0949532169359514e+01  -2.3269890170204402e+01   5.7768149834949597e+01   2.1902781399852959e+01   2.0199910307396163e+01  -2.6964775023499865e+01   6.4523161255066825e+01  -4.9649165109567889e+01   1.8083554186897146e+01  -2.9078290319572339e+01  -4.0512701001257028e+01   7.4401346099749830e+01  -8.1974203177715737e+00  -1.6239190504066269e+01  -2.9719268894623625e+01   6.4832866453022163e+01  -7.0022011714997703e+01   3.6190798105760848e+01   2.5781516966308242e+00   3.1884149745052753e+01
  -2.0950180301885197e+00   6.2016577108770875e+01  -1.1738448014361062e+01  -2.9464913881134667e+01  -6.5169052139468988e+00   4.5525529495219480e+01   6.1997491373679367e+01  -4.4049285298236313e+01  -5.5690869401996430e+01   1.0126454909390983e+00  -6.5640655399132825e+01   4.6214504561486891e-01   5.3820298965005342e+01   2.1188448818953916e+01  -5.9443373365068517e+01  -7.9017011552591342e+01  -7.0693137440221918e+01   7.3040161837376729e+01   7.5039774981811533e+01  -7.5378370633059347e+01   3.4106516354766917e+01  -1.9515103110817776e+01   2.4476689066959864e+01  -1.6316625677196601e+01   1.3113366907980929e+01   1.0085946274029997e+01  -6.1241873568502193e+01   7.1982884284100905e+01   9.8268985794051078e-03   4.3973305633279168e+01   4.4875206416880346e+01   2.8291492721201614e+01  -6.3453690275295493e+01  -4.0642676178665212e+01   7.3821928960188259e+01  -6.3887250453181217e+01   4.5889058849722637e+01   2.8376361688774246e+01   1.0723380935715223e+01  -4.2726849784481740e+00   5.8612279621238023e-02  -2.9677229470423065e+01   1.9752216996509684e+01  -1.9861573422263177e+01  -3.1461435489105728e+01   2.6817997199864124e+01   2.2677182610462040e+01   8.2704055869348370e+00   4.2480196227543150e+00  -5.3931396144410314e+01  -2.8255045188709648e+01  -6.1942501774962295e+01  -2.8555764636283630e+01   7.9992126241322666e+01  -4.0253453690676693e+01   5.8768678245492595e+01   8.3778451049597216e+00  -6.8101770686033078e+01   6.0678201644065881e+00   6.2968744456287823e+01   5.3616073521606658e+01   2.9503276920646094e+01  -1.7685805671702049e+01  -5.0511241236008352e+01  -6.2378747067590595e+01   5.7884371523691513e+01   3.9306151549940068e+01   4.5146245813530982e+01  -2.5600549367070453e+00   5.3201837668755019e+01  -1.6549463801341815e+01   6.1626753239718612e-01   1.1291086723697878e+01   6.3811568200500479e-01  -6.0202114870865884e+01   3.5001118504908455e+01  -7.3336633135255724e+01   4.9239084520022892e+01   3.8758403811025623e+01  -7.2551080208528361e+01  -1.3939480445319544e+01   3.8500633660005704e+01   9.9954923810416325e+00   1.2600815302040807e+01  -6.1781839555959145e+01   6.9006298760420776e+01  -4.9954947554485383e+00  -3.7517996507472361e+01  -3.6463884802751192e+00   4.4254432363554102e+01   5.0043257967589078e+01   1.4188076234510204e+01  -5.6965137843492037e+01   4.5966104990786924e+01   6.8932368861945514e+00   1.1779112702132721e+01  -7.0886947992670795e+00   6.6433524192512749e+01  -2.1418112600882591e+00   7.1352776344564177e+01
  -7.2400665145553958e+01   3.1424926712841227e+01   4.0590319056338778e+01   5.8912868519738723e+01  -7.5456374799579550e+01  -4.6915657139809639e+01  -6.5692248121691989e+01  -5.2765398303403238e+01  -2.5355422322338178e+01   6.6102761209990248e+01   2.7994204847139401e+00  -4.1540024374397483e+01  -3.3244680621309527e+01   3.4259300158479860e+01   2.3700960326800569e+01  -2.8054193941901527e+01   4.9247672059222900e+00   1.2230027420553391e+01  -5.2813472422218638e+01   4.0220288273049654e+01  -2.0259011613325686e+01  -7.2774070289346426e+01  -4.4612535929592578e+00   4.3285253291616797e+01  -6.4817866951608039e+01   4.1157245722206888e+01  -8.5868586937835722e+00  -6.3796566128636044e+01   7.7433594270345566e+01  -4.0748282011946792e+01  -6.7437079170456656e+01  -7.3778142017209035e+01  -1.6482973024473978e+01   2.9676021351328131e+01   5.2890927704466009e+01   7.3823866692289641e+01  -2.8561938589700468e+01  -1.3231810039482923e+01  -4.1752210971783946e+01  -2.0406989509429312e+01  -5.2275728332007176e+01   2.5380263943867881e+01   6.2391104794289504e+01  -6.3843537285851099e+01   5.0295217567260941e+01  -1.5959760032575465e+01  -6.7534605340815432e+01  -5.7661448155372149e+01  -1.5000744916033355e+00   6.3039156637638413e+01   3.4877018132655422e+01  -2.9451956241136390e+00  -5.0592723855093460e+01  -1.9549382338090510e+01   2.6771295016059323e+01   2.9227737269004685e+01  -8.1856144555777384e+00   2.0268075140317936e+01   4.8725222632626640e+01  -6.9446470538827811e+01  -7.9324391230626219e+01  -1.6140338547593139e+01  -7.6442841498387438e+01   3.2117661364431335e+01  -4.7601964995079655e+01  -3.9726301189384564e+01  -3.7885048705099642e+00  -7.0930185008295894e+01   2.0299998114025218e+01  -6.7420504847271602e+01  -5.4205240759162812e+01   7.7665918051109614e+01  -3.2852035634616406e+01   2.0810267458115831e+01   4.5480037516672184e+01  -6.7920300358869270e+01   1.3820031776009142e+01   4.3892261503214137e+01  -3.5938390748546638e+01   7.7996594174763459e+01   4.5820168233392835e+01  -6.1401149688941032e+01  -7.7546626618852201e+01  -6.0691021113046926e+00   7.8889833919186998e+01  -4.2755218943001339e+01  -3.0865531950660763e+01  -1.3429384409184280e+01   7.3468107555745220e+01   5.6244734253848314e+01  -6.4974793032265637e+01   4.7174252248915963e+01  -2.4659736860850703e+01  -5.4994894537606697e+01   3.0632346271831704e+01  -7.9991794414814521e-01  -2.0947884137252291e+01   5.0743763522591330e+01   1.8995565274262599e+01   3.6904765101570995e+01
   7.5150304166204435e+01  -6.1657067007225507e+01   5.7492379885861823e+01   2.7838118655531723e+01   4.6854985176983746e+01   6.4018967188903588e+01  -2.6197609503845502e+01   5.7225403931562511e+01   3.5701379874582116e+01  -5.8513445404597299e+01   6.1878770410026782e+01   6.0003555333243476e+01   7.7764704844804811e+01  -9.1188124833250477e+00  -2.1946837837783075e+00  -5.4913164402783458e+01  -9.8689281390369530e+00   5.4752962465748638e+01  -1.2965563243704636e+00   5.8670400259397182e+00   6.0220374567536808e+01   7.9051217190479491e+01   1.1710863133757778e+01   5.5252072203556111e+01  -4.9889855676279339e+01  -4.4060450984193224e+01   7.9794080547892520e+01   5.6390312541457973e+01   4.9697235294476727e+01  -4.9731227957518414e+01  -5.4989617865062144e+01  -4.5068485072380156e+01  -3.4172456891356248e+01   3.7735274600673128e+00  -9.2216295717384806e+00   5.7802214783524263e+01   7.6951056329976325e+01  -6.6194590323695252e+01  -1.7409802772761232e+01  -6.1382737247917213e+01  -1.7240082085710057e+01  -7.4163204540574554e+01   3.9511060338239680e+01  -5.4645079772288483e+00  -4.3462653999897949e+00   7.4073318732005220e+01  -6.2111963084951029e+01  -4.3959147339667730e+01   6.6491414793995872e+01  -7.4375077729288066e+01   2.9921989469752642e+01  -7.9073596864507351e+01  -3.9909832555758690e+01  -6.4689562872373294e+00   4.9713816457294776e+01   1.1620707308696913e+01  -3.1984303303055608e+01   7.0006385649557402e+01  -3.5393464134723629e+01  -2.5421294835126631e+01  -2.1056185881167735e+01   3.7575205298874160e+01  -1.3335924296330624e+01   7.1215421180806786e+01  -2.8744100345645140e+00   1.9717817308249799e+01   6.6301056661783278e+01   2.8053855313013241e+01   1.3156678764688166e+01   1.6882253826075353e+01   4.1567809429749758e+01   2.1608416999507888e+01   2.5294565190232621e+01   4.6165168552736361e+01   7.4051316169114472e+01   2.1634021605194555e+01   1.7274059385654546e+01   2.0059968600077539e+01   7.1362011316866614e+01  -2.8597396282757352e+01   3.0277730717453046e+01   1.1968859156579180e+01  -3.9270303103733013e+01   4.0046987328700247e+01   4.3892536407286549e+01   5.2172845022833371e+01  -7.6901364578353878e+01   4.3362348397896788e+00  -5.9446640653278045e+01  -3.4184630111877169e+01   6.9036661269625952e+01   5.7657547530558681e+01  -3.7071735570706302e+01   7.2832678411543682e+01  -4.7777099974349653e+01   5.3990886705923309e+01   1.2306508718201195e+01  -7.1576122227858807e+00  -1.7167260177977038e+01  -7.3529180389609735e+01
  -4.2755975586714214e+01  -7.3530175347593698e+01  -3.7017285163056705e+01   3.5260243521658815e+01   6.8759793335925693e+01   1.3244912362305872e+01  -5.7614181277162480e+01  -1.6338007457711740e+01   4.9091552101583943e+01  -7.0807313229333289e+01  -5.4495293225392373e+01   4.0834176447630938e+01  -5.8963125166931711e+01  -3.5488551767304799e+01   9.9496460379798179e+00   4.7670742742563945e+00  -5.9560957809705734e+01  -4.9226959899639226e+01   1.7430928283106038e+01  -1.8354816758239089e+01  -3.4811463022051129e+01   5.3042604344451149e+01   6.9300728271389715e+01  -4.3399078754428345e+01   6.7042886146829872e+01  -1.4812275483651215e+01  -7.5288465631794395e+01  -1.3780601992169675e+01   2.1160684424061646e+01  -6.5555645339915358e+01   2.3294869709431598e+01   1.5302926845523960e+01  -5.3276223341597344e+00  -9.5948251605009780e+00   4.0717877913600704e+00  -1.1623782856214691e+01  -5.1547815421385607e+01   5.7750566069851892e+01  -1.4555201798004658e+01   2.2814292560710708e+01  -1.0059614528929636e+01  -1.1957094004357742e+00  -2.5315049823985927e+00   7.3196238060107561e+01  -5.3330457421639217e+01   4.2078938116356234e+01   4.7408134035490519e+01  -2.6003290054389883e+00   3.2694411121632164e+01  -2.7193147254732040e+00  -4.6107232405854035e+01  -2.8565415909777123e+01   3.4151761152852217e+01  -7.2247180033590269e+01   1.4321340589933722e+01  -6.7728316957004523e+01   5.9145584364955120e+01   9.2973325444838650e+00  -2.5951712300047145e+01   4.1993869741444414e+01   6.9347677643107104e+01  -3.3660268955705817e+01   5.2761037910711501e+01   2.8498608773806417e+01   9.7905490742021009e+00  -4.3204007168861107e+00   2.3364985193761523e+01   5.2953388015252251e+01   7.7622884577895931e+01  -3.8438753026741907e+01  -7.2136026967380204e+01  -3.5370812402745159e+01  -5.4029919202453421e+01  -7.0209821450621732e+01   1.9356546679212034e+01  -4.8488131515909046e+01  -4.1703010466742796e+01  -4.2659600620465170e+01   5.2492851907616881e+01   1.8173855261026816e+01   5.1567498633436628e+01  -3.3122822031901599e+01  -7.5324569826631134e+00   7.7374447880952829e+01  -6.4613897890138389e+01   1.3007894887126934e+01   5.0048701324522824e+01  -2.0967301087904396e+01  -4.7689459644113413e+01   7.3248604428604523e+01   1.6361637525428851e+01  -2.4333796586996783e+00   4.2956271228825798e+01   5.6326580155792918e+01  -3.7523119392582736e+00  -4.4103282241198833e+01   3.4494553716152232e+01   6.0113716376998330e+00  -7.5166788866355446e+01   5.0387062103667787e+01
  -2.3681685905755351e+01   7.2611467112140474e+01   6.6428741679726514e+01  -8.0760023035463036e-01   6.3740691944836030e+00  -3.1449548780661797e+01  -1.5222931131358692e+01   1.1219020021715677e+01   1.3997364914974833e+01   6.3795448489391916e+01  -1.9170722873495297e+01  -8.6239982063993814e+00   2.9704174264196386e+00  -6.6723040656523338e+01  -4.0776146706555110e+01  -4.5554117581599449e+01   4.2759933230821012e+01  -1.0717663471921190e+01  -6.6891462692474704e+01   3.1341715968838763e+01   1.0031934862039954e+01  -6.3379835143396548e+00  -6.0035096419991504e+01   7.7577525167529245e+01   5.8511039619572017e+01  -2.7999691335484243e+01  -2.9489176346682559e+01   5.4223176042653236e+00  -5.8735145558945433e+01   5.1347778523037107e+01   6.6534672514784461e+01  -6.8733680652796139e+00   2.6580267702499530e+01  -5.9154914183148605e+01   3.8239596056863476e+01   4.3827084084892221e+01   5.7412087288411371e+01   6.9763936000766208e+01  -6.0127908146068414e+01   1.2983567221548206e+01   2.5096583594147390e+01   3.8096104587473022e+01  -5.9075847608538275e+01  -4.2331163299424183e+01  -7.1920826468579861e+01   4.3131325041470738e+00   5.2508734489096668e+01  -2.1389337795502200e+01  -4.6428756869597713e+01   3.1812590047629826e+01  -6.3375385686464320e+01   2.8724789237941053e+01  -7.4166394521559766e+01  -4.1536237840324752e+01   4.1155334909053209e+01  -5.3823096374898725e+01   4.2106928397951151e+01  -2.3120829332210512e+01   3.5827971989208820e+01  -5.0830346078998573e+01  -5.3043413134777644e+01  -5.4761091227997603e+01   7.1203515711800902e+00  -4.6431453592344866e+01   4.3581957762866260e+01  -6.3369294121567762e+01   6.5986413390369343e+00  -3.9834450814795886e+01  -4.5541330336379509e+01   4.4040054848436291e+01   5.4173085804177951e+01   6.0431823997028090e+01  -7.7152021771833304e+01  -4.4509916601940020e+01  -9.9649102659732627e+00   7.1354574892369369e+00   5.0203554392887071e+01  -6.2614545106242666e+01  -3.3550087303645011e+00   4.2764427830821106e+00   7.1521555144117004e+00  -9.0440906253848645e+00  -3.1984264440827197e+01  -4.1541544300290546e+01  -1.6247608222182656e+01  -7.4651753870142514e+01  -4.9234468393602626e+01   4.0092064607931334e+01  -2.8748238614177442e+01   2.6230752331312164e+01   4.6041889882666005e+01  -5.1681852528677254e+01   2.2579815331185152e+01  -4.3192493555691321e+01   6.6148991526173887e+01  -6.9181855420201018e+01  -5.9950893966458224e+01  -2.0934560457679702e+01   4.2465564531490934e+01  -2.2830409001014388e+01
   4.0378281083134134e+01  -2.7475708951929448e+01   3.0269803672223262e+01  -4.1454005171290603e+01  -5.1291256533605633e+01  -7.4782626037850335e+01   4.1964752544632535e+00   7.5363877771126056e+01   2.1712125982023835e+01  -4.3476915066818201e+01   2.5860086587192534e+01   7.9754485823099728e+01  -7.3610933725540960e+01   4.1185927559242552e+00   6.1852112396551348e+01   6.9643788303082715e+01  -3.3017907724258450e+01   4.0897646990091374e+01   7.7785630560380237e-01  -9.4052557243990051e+00  -1.3208185164820488e+01   5.5110744934114972e+00  -3.3865530797217758e+01  -9.5277566432616467e+00  -3.0741290315399539e+00  -7.0502295243787714e+01   2.4345670934927497e+01   3.5421930761738651e+01  -4.8884387560600597e+00  -3.6468917744452565e+00  -3.4507458099400374e+01   3.9118165235555807e+01   1.0651429777336972e+01   6.8082148106806983e+01  -2.6656108861163311e+01  -1.9687726767588281e+01   4.9516511582544309e+00   1.2968666410524708e+01   1.9863386565755768e+01   4.7815067864868354e+01  -3.8166076044629364e+01  -6.0978713436507952e+01  -7.8044331281466569e+01   1.4014426714747412e+01   3.5429183983909518e+01  -3.3754707903487002e+01  -3.0300349204940883e+01   4.5500409318832872e+01   2.0465799631767812e+01  -4.0974999104149177e+01  -2.5444866430687192e+00   4.0971455220585433e+00   6.7440456608049786e+01   5.1006365926473570e+01  -5.0930698723965648e+01  -4.4780772922924150e+01  -4.0735406931832159e+01   5.2012019181629654e+01  -5.2775355117756575e+01   7.5688076829392500e+01  -4.4644556207882502e+01   5.4475458177959297e+01  -4.6524524650780727e+01  -1.4929559975364041e+01   4.9964120493253752e+01  -3.1944089986357881e+01  -1.8604854435941604e+01  -1.2687721988506485e+01  -7.3734034848275613e+01   6.7285698765556191e+01   2.6641849694141115e+01  -7.9772616960002374e-01   3.7757152239678966e+01  -1.5102240845142976e+01   6.2990542709357356e+01  -1.5923416703903776e+01   7.5138681253017239e+01   7.3293528024709559e+01  -5.7741889593071249e+01  -4.7123020015248571e+01  -5.3452151904558832e+01   5.6149923715810260e+01   4.7212338201334859e+01  -5.6000091720372481e+01  -4.7377417005308629e+01  -1.2973819962224839e+01   8.7196451764179610e+00  -6.5941194095621441e+01  -7.0884479481207435e+01  -5.7996917036360557e+01  -6.9926290768164350e+00  -6.6010809891862237e+01   1.9567192131451887e+00   2.3115961569881048e+01   3.7843790675440708e+01  -5.1444047318512595e+01  -4.2674894263350822e+01   2.5123114821092745e+01  -4.1554183807947759e+01   4.6666201076780540e+00
