# Supplementary material for: An improved golden jackal optimization for multilevel thresholding image segmentation
Source: PLoS One. 2023 May 5;18(5):e0285211. doi: 10.1371/journal.pone.0285211 (PMC10162520; doi:10.1371/journal.pone.0285211)
Supplement: S1 File — (ZIP) [file pone.0285211.s002.zip › CEC/CEC22/input_data/shift_data_11.txt]

   4.9178999700201210e+01   7.4383015890784101e+00  -3.2765270963667554e+01   4.9697840907470248e+00   7.0625460471317851e+01   4.5012039004365000e+01   2.9448808974329758e+01   1.2665226651665394e+01   1.6754374899321409e+01  -5.6365581218323477e+01   4.7694428339458270e+01  -6.5431405224572586e+01   7.1196188728882092e+01  -1.7961680547316412e+01  -4.5499950698344016e+01   2.5998661060816914e+01   9.8086019129532396e+00  -5.7046842512230782e+01   6.0094597628384179e+01  -4.0302773263446412e+01  -3.3078862593080316e+01  -1.0682040606942973e+00   2.0027560429660397e+01  -7.7863184972602497e+01  -6.9606510500240375e+01   9.5628231510346868e+00  -6.7992710696529926e+01  -3.4599388779420117e+00   3.5121353620254133e+01   7.5329026518077143e+01   7.3822057356043743e+01   1.8046196975766772e+01  -5.2206729026607576e+01  -5.6455469135407114e+01   6.0949598981509730e+01   9.7871732608355462e+00  -6.7503245057306827e+01  -4.1651421931409942e+01   4.0402707074025045e+01  -3.5480524735283353e+01   7.9882736384814024e+01   5.2553958686326609e+01  -4.5984788580790529e+01   4.7495081044498406e+01   3.8278989012483038e+01  -7.3785626743820316e+01  -7.0865023891844331e+01  -4.5669489665734346e+01   5.7311130222543667e+01   6.7512648643698839e+01  -4.1474576939584026e+01  -2.6519232523869366e+01  -1.6711561099026149e+01   7.9288476556208209e+01   7.2747793604036701e+00  -3.5025827275135470e+01  -2.9384722715888508e+01   4.2149851580220208e+01  -6.2835944912785635e+01  -6.0269362753382588e+01  -3.1181806586301796e+01  -6.8768978113666634e+01  -1.0712520775716994e+01   7.6330519428630595e+01  -7.9850718833436588e+01  -5.2572383249445068e+01   5.4251403982868140e+01   6.6591941015139199e+01  -4.6305369875536009e+01  -5.3889781671524879e+01  -2.3333152156012670e+01  -1.2505325837296120e+01   7.5617470210239972e+01   1.8467851565437321e+01  -2.7079644215795984e+00   7.4119411100689049e+01  -1.3904436140276694e+01  -2.0035102190466180e+01  -3.2867502019213276e+01   6.5836811662575613e+01  -6.5215712145537008e+00  -2.9616616948329199e+01   5.1994018891823487e+01   1.0489316386398540e+01   1.9804784664793307e-01  -5.3767283032539900e+01  -5.4634057964493550e+01  -5.6382807072430296e+01   6.0946623860367865e+01   4.0066014084995729e+01  -3.9787993241002781e+01   7.2073788974468496e+00   6.8410345146623598e+01  -1.6044727847000921e+01  -4.1413309444400248e-01   4.0264257263515262e+01  -1.2314067548287133e+01  -2.9590303181479825e+01   1.1187325832986890e+01  -4.6525441444723604e+01
   7.1447961281727984e+01   4.5512019640538853e+01   5.4749214384122382e+01   7.3810578663745233e+01   1.3461872986267261e+01   2.9547510682394503e+01  -7.5411536460468326e+01  -7.0468858788939599e+01  -6.2135271332289683e+01  -1.4600016161147513e+01   1.5015267662245439e+01   3.7692662763266199e+01  -2.0794534029809075e+01  -4.9262081556609871e+01   2.4353392329231554e+01   4.7496449149910568e+01  -4.3450906259683386e+01   7.6416629968405061e+01   4.8493846528462065e-01  -8.9825687971816244e+00  -1.1617148732588230e+01   1.4694351910936810e+01  -7.6835741555707415e+01   7.5502121148399141e+01  -7.2216717932474239e-01  -7.3409930397481631e+01  -3.1192168496172954e+01   7.2492363933703103e+01  -7.9001456014347013e+00   1.2163210248650616e+01  -5.7439699803218105e+01  -4.0605413746370658e+01   2.6568063278947054e+01   4.6483482002505795e+01  -1.2365833176470284e+01  -6.3876892521920098e+01  -3.1975820444513030e+01   2.5975669425900872e+01  -5.0234875270274877e+01   1.2214164963091800e+01  -1.3120830541998535e+01  -1.5607845373269098e+01   5.2775410453218690e+01   2.3951613243646741e+00  -1.8074322112870554e+01   7.9396537452655167e+01   5.9783763309840005e+01   3.6890622014594555e+01  -1.0327733283083763e+01   4.8816059537611928e+01  -8.1786553301749088e+00   5.5311024810798015e+00   4.0234685760100689e+01   2.4916225623766067e+01  -3.9140888999747524e+01   2.3151893850021015e+01   6.3178104050074751e+01   6.0555508760994073e+01   7.4935823415841824e+01   8.3544026652138701e+00   1.8465510764376031e+01  -2.8276563143486420e+01   3.7268802540967613e+01   5.3736439014662260e+01   3.7623355942602899e+01  -2.4910423990762990e+01  -7.9963508680445841e+01  -2.8803126296402478e+01   7.9463011547673034e+01   1.5626932710235442e+01   2.2725934806617879e+01  -4.3761210655682355e+01   2.6002985221335194e+01  -1.5129881590199602e+01   4.8875536889245517e+01   2.6582509917478312e+01   2.7070741725652823e+01  -3.4168860302385340e+01  -8.8852742355713978e+00  -1.1022158717281272e-01   7.1798165414388365e+01   9.8308922396185305e-01  -6.1286585329699605e+01  -5.8785962132171711e+01  -9.3741775422236771e+00  -9.7625269935291854e+00   4.5993758170862570e+01  -2.7103708212777835e+01   1.6909852505153907e+01   4.2647185419987510e+00   7.4172889036206939e+01  -1.5778710812227200e+01   8.6132009516531607e+00  -4.1482718196456652e+01   6.8438084380905181e+01   5.4924694101756764e+00   3.1094772710974688e+01  -1.2225571131438748e+01  -1.6541524276389517e+01   2.5369125936817902e+01
   1.5626390576188635e+01  -5.4918292376640387e+01   1.7684095808157743e+01  -8.4895002210929533e+00  -5.7723865088878135e+01  -2.7958608908559480e+01  -7.7404905146642022e-01  -2.6099521842831521e+01  -1.7271090299482964e+01   5.1380251491153729e+01   2.5603599359096773e+01  -5.7627609391523343e+01  -7.6765596179648114e+01   3.3898733147372830e+01   5.0194372893401592e+01   4.8820862546945392e+01   5.0081514247731079e+01  -3.4282103062738713e+01  -1.2003541087733367e+01  -2.4710238743904156e+01   1.4581251389617684e+01   4.8969304301296035e+01   5.5230868111937710e+01   3.8200262690987557e+01   6.5362170890607949e+00   3.4731487625619160e+01   7.0976188342541548e+01  -6.0501068806509053e+01   6.2528766869813559e+00  -6.0074620304663952e+01   9.3964787839895489e+00   7.2100333210127587e+01  -2.9266503004946980e+01   3.0841344884988548e+01   7.5910082234027840e+01   4.3860662726620518e+01   7.5541923356960496e+01   1.0443861228620570e+01   2.9842351562270125e+01  -1.1249823635094717e+01   2.9562158948537970e+01  -5.5744319345683010e+01   2.6879547541439322e+01  -4.1154445600302168e+01   5.8968332802396425e+01   7.4834717845001597e-01   4.0705645490766337e+01   2.9638417958113557e+01   7.6165650291445502e+01   3.3726948060899481e+01  -2.3214623588702931e+01   7.0487615193467406e+01   7.8521197087374148e+01   9.3861436440544868e+00   6.6378890791153026e+01  -5.3180878552226758e+01  -7.6513348093495395e+01  -2.1645302633589747e+00   2.8293879760566114e+01  -7.2593340236969922e+01  -5.7196048405578381e+01   6.1828316352250198e+01  -3.2270601473874692e+01  -5.5661234665504303e+01   6.3743327326953100e+01  -7.9429081476958970e+01   2.1784517872046919e+01   1.5445261753837235e+01   3.4446266063696825e+01  -2.4219625983489504e+01   7.6951740330528352e+01   2.6283645068427383e+01  -1.4596572055759175e+01   8.0113515295141158e-02  -1.7075903371477455e+01  -6.2967451609190299e+01  -7.9731240957850233e+01   6.2425083055358883e+01   5.2083154866510611e+01  -3.3753148489516761e+01  -2.6589309309883653e+01  -4.7973202630865018e+01   3.5585410484851060e+01  -4.7665555409931372e+01  -2.4104800034363194e+01   1.2088197549846116e+00   1.6685309321007370e+01   9.7722356960979457e+00  -3.1747982405008742e+01   6.1498726523247882e+01   6.3820680245673600e+01   3.6693644361893483e+01   2.6068394434670168e+01   2.2811803902877403e+00   1.5665081679665056e+01  -5.4047961401775460e+01   3.3844953351581914e+01   7.8170724085611624e+01  -3.6815168770409734e+01   6.9323762247955315e+01
   2.4746414002378664e+01  -2.5746295642920906e+01   7.4046153944938510e+01  -6.2350271470076528e+01   3.5802218319756079e+01  -4.0574282061576042e+01   6.3777233250335435e+01   5.4886397953557967e+01  -7.1223545860137577e+01  -4.0323536362649655e+01  -1.8746891969231370e+01  -1.6145294867523617e+01  -5.5374991345859598e+01  -7.5363911589311400e+01  -1.5002449236345687e+01   6.8236826511210211e+01  -1.2979722222769503e+01   3.4740288840020213e+01   4.1730951067866272e+01   3.7525713528285600e+01   5.5794484894626997e+01   4.2935501237835503e+01   7.3200357337109907e+01  -5.4549834530125295e+01  -5.2621977540022684e+01   1.8368699439972964e+01  -6.7759151788316281e+00   3.9131855975432252e+01   6.0590295611224278e+01  -1.7140406393045751e+01  -4.5034592686702773e+01   4.8232766129184874e+01   5.0168325820084810e+01  -9.8175958813250048e+00   3.7494671839054057e+01  -6.6578918122956026e+01   6.1356074369212649e+01  -1.9448401206847468e+01  -4.1548667509829940e+01  -7.9583613343342961e+01  -3.0868871353039925e+01   7.4383641091354022e+01   1.2490681236838308e+01  -7.8939923636121634e+01   1.6125083535967899e+01  -8.8810169365634302e+00   3.1505486145385301e+01  -6.0191924167886341e+01  -2.8731500430373242e+01  -3.4931785704070606e+00   5.3576328600559535e+01   4.6587534635601351e+01   1.3738752460916877e+00  -2.6751803909778502e+01  -1.4285043447411173e+01   1.5116032123154044e+01   7.4394769606364321e+01   4.7398637257236356e+00  -7.4995349315458611e+01  -1.5439736157394822e+01   5.5079300116318883e+01   1.1794509818681753e+00  -1.9998971411957857e+01  -7.0233096997362139e+01  -5.1031433568816368e+01  -3.2045273423215967e+01  -2.9661583452327914e+01   5.6368096146903980e+01  -5.4284899468666360e+01   1.7858060927064187e+01   2.7754343984534193e+00   3.7222665059018262e+01  -3.3798877545538765e+01  -5.8747757171628884e+01   7.5148497549420455e+01   5.1984656358130579e+01   4.1417903695915781e+00   7.4370911416770383e+01   9.1959227515365569e+00   3.7527859787236835e+01  -7.9725450470915746e+01   5.7027214218409370e+01  -2.7366642338860146e+01  -6.4329076334987334e+01  -7.6671469329237695e+01  -7.7396666108349649e+01  -4.2612209243053670e+01   6.9352886917699536e+01   7.3907221202695382e+01  -1.6144996419616508e+01  -4.9515070386936458e+01   3.0417129389204611e+01  -3.9797338489348686e+00   3.8760446633566382e+01  -3.1987648844713181e+01  -6.6167076096947810e+01  -4.3525683952274584e+01   1.2825993908953849e+01  -5.7224062305513797e+01   5.3914995166433506e+01
  -8.8251166831818928e-01  -6.5872012750186030e+01  -1.0014461827471136e+01  -2.6727464122105140e+01  -2.8223258776694191e+01  -1.2339926159167629e+01   1.4557592003865908e+01  -1.4663612469408481e+01   6.9453254061496466e+01  -6.4665934764158877e+01  -7.9468969851484971e+01  -9.9708384694395775e+00  -4.7479549862202049e+01   7.8588694713352567e+01  -2.9671387067842943e+01  -1.3782465188662737e+01   3.5703342744942447e+01  -1.4890780418594732e+01   7.3902340252838258e+01  -7.0981803323599422e+01  -7.7539741745935629e+01   2.3972567114966253e+01  -4.4048097683139190e+01   2.6036806863749775e+00  -3.3576515161235122e+01  -5.6700190473673956e+01   5.3463852929633042e+01  -7.4340245199548193e+01  -3.5886701421759419e+01  -7.0608441400625011e+01  -7.5894653400357186e+01  -6.2249812900205058e+01   7.5052058165451541e+01  -4.7069758787318023e+01  -6.1381718425723591e+01   6.2158446311093144e+01  -3.5870766693665999e+01  -6.2141348927347615e+01   5.6297793138910919e+01   5.2994952286125603e+01  -4.3633180750363124e+01  -7.9573019832173841e+01  -5.1041469910667033e+01  -1.8767204278505968e+01  -6.3219901188844766e+01   3.5571115681701862e+01   1.2677545396926600e+01  -6.8877740936762535e+01  -7.4722220761106456e+01   2.5522801627182773e+01   7.3354789604132435e+01  -3.3502857097193065e+01  -7.4256522436745712e+01  -6.8607083717643789e+01  -1.6921418756675635e+01   5.2106254825418006e+01   1.9978752726679087e+01  -3.9529930051197269e+01  -3.5726149188227090e+01   2.8445594249500704e+01  -7.1419360745427838e+01  -5.6215156395088485e+01   2.6633225244764809e+00   1.5761788003035722e+01  -3.7303991096701466e+01   4.5136507100023566e+00  -4.1422601391292460e+01  -6.8675869861932412e+01  -3.0351498133666581e+01   6.3029626890565098e+01  -4.3519446251690127e+01   4.9331646919870586e+01   3.4134588555495529e+00  -2.3247404645777962e+01  -4.6251268870314242e+01   3.6244183058032853e+01  -5.8966778588931440e+01  -5.9880893012453285e+01  -6.3900093264831277e+01  -7.6288586748898297e+01   4.0629739392842041e+01  -5.5808173570692617e+01  -6.5155547485293610e+01  -1.1436610152682576e+00  -5.7385016497869515e+01   2.8633622026366005e+01  -3.7168633955143626e-01   1.7965344318172590e+01  -3.5935488069399952e+01  -7.0246053214299522e+01   6.9633323880673075e+00  -2.8023548444743987e+01   4.8963670514972726e+01   5.4826570350130353e+01  -4.2779317406369053e+01   6.4311532922234164e+01   7.3381485451656147e+01   4.7104222140789133e+01   4.2317104240095759e+01  -7.3201676931791795e+01
  -1.7723144077566985e+01   5.6514098536462569e+01   6.9400656926166571e+00  -6.8182920822958891e+01   6.3883300140445726e+01   1.0861042869678252e+01  -4.3143370089653587e+01  -3.3151549920975953e+01   3.8778932894942784e+01   3.8312808963615822e+01  -5.0976293907955423e+01   2.4606276709868702e+01   3.4274368212686092e+01   6.9383408310536021e+00  -5.1192806565758218e+01  -7.0458383987871173e+01   7.2009961616252525e+01   2.6535046783525051e+00   2.2360786038618901e+01   1.8356489897871619e+01   4.1013851043309018e+01  -7.2017041105784955e+01  -2.8377760520380811e+01  -3.5068947815834051e+01   4.5750503263320077e+01  -3.2101291038143117e+01   2.4656656574763666e+01   5.7103379089899072e+01   2.0098478095651828e+01  -1.4810247919899528e+01   2.2618922512335203e+01  -6.7540752993682744e+00  -7.9987874500447830e+01   6.3882016114835636e+01   7.4418030639373711e+00  -9.7068015009662147e+00   2.9476041539328193e+01   6.6161917389445904e+01  -8.4574212098761556e+00   1.9470534683889959e+01   4.9965840586445218e+01  -4.6775242894317600e+01  -7.1438034239894733e+01  -5.5296552296400328e+01  -1.5131751015378047e+01   1.7471028209417607e+01  -5.2456550227690741e+01  -1.0312355910573316e+00  -4.3326514636784097e+01  -3.9820221032863586e+01  -7.8835400893741934e+01   1.7239399508218934e+01  -3.3193830639679838e+01  -1.5683116473109973e+00   2.7216710304476649e+01  -9.7488451049424896e-01  -1.3034685938169568e+01  -4.8679212823826454e+01   4.7237135834636696e+01   3.7102551358334047e+01  -8.6232959742766333e+00  -4.0133532252224875e+01   2.6461668876214731e+01  -4.2371023130775903e+01  -2.4178362261586990e+01   7.3244018238617116e+01   7.5346740064838315e+01   2.0514296742395636e+01   1.5169497623652918e+01  -4.5560553318616257e+01   6.1257151885543557e+01   1.4988652564114263e+01  -2.5734907870057462e+01  -4.5554783566647572e+01  -7.2577471133590436e+01  -3.7959195661339535e+01  -2.4636276815382892e+01   7.6204910909852437e-03  -2.0106436917607876e+01  -5.4277488733771023e+01   4.8029975496246465e+01   3.7327841209866030e+01  -4.3639636261220851e+01   6.7538720408239740e+01   6.6536438220430369e+01   7.1337207015295149e+01   5.7093577687206484e+01  -4.1838466335944119e+01  -5.5068717527700926e+01  -4.4976506514929468e+01  -1.9625772991974735e+00   7.1843307103888748e+01   3.5505263501547866e+01  -7.3114216309559637e+01   5.9059465584838513e+01   4.9371827901048505e+01   4.8130980037213760e+01  -7.5638652374799662e+01  -1.3398513278643840e+01  -1.7094361469659191e+01
  -4.5677260852268553e+01   7.2454102326395969e+01  -6.2322649209910374e+01  -3.3012597576255260e+01  -6.8716708744278506e+01   5.3339546362561890e+01   7.9959238387625305e+01   1.6464334540285325e+01   3.1520648762360519e+00   9.5283795937562275e+00   6.5101131387567676e+01   7.5526648318174594e+01   3.0529319591135401e+01  -9.9649587469012282e+00   1.3835684738045412e+01  -1.7381197266923820e+01   2.1172351005101739e+01   5.6034534219668494e+01  -6.0558248272425608e+01   7.2805143673347843e+01   2.7092105304399553e+01   6.7097391882491010e+01  -1.0210660402761143e+00   1.6061295904247693e+01  -1.6490314878751668e+01   7.9187190427997706e+01   5.1935893768414809e+00  -4.1463430997665704e+01  -7.6663609093364144e+01   3.5626934448083368e+01  -6.7899448754219076e+00   3.8432571712151436e+01   1.2318353546931572e+01  -6.6122476079558240e+01   1.8384095595397099e+01   2.9020994863016995e+01  -6.3039678155928698e+01   4.5076041115948954e+01   1.2172561144536623e-01   4.1276432138530737e+01  -5.1128912547197615e+01   3.7692185039488685e+01   6.8323487246559694e+01  -1.2402308849805179e+01  -4.0879280914030630e+01  -3.9081704694350108e+01  -3.7239676798339787e+01   5.2684199290668687e+01   3.4279604398775660e+01   1.0147767168538536e+01   2.7123665725404241e+01   5.2694620551864908e+01  -6.1372594385115704e+01   4.7004058636261178e+01   6.0217907948520924e+01  -7.3762907174305482e+01  -4.6533788583489965e+01   7.6435746027359613e+01   5.8541972738943052e+01   6.5480697744284157e+01  -4.5985552555874712e+01   7.6512932269141515e+01  -7.1006541292651804e+01  -1.3250683537335453e+01   7.0102384100715810e+01  -1.3496012753572321e+01   3.6391875492591353e+01   4.7785349443454926e+01  -5.6291325342045777e+00  -3.2539045080793585e+00  -5.3240406940337458e+01   7.6989782264917054e+01  -7.5271652964535946e+01   3.7181260305075561e+01   3.7642462993805509e+01  -2.8201480133552792e+01   3.3956183047013440e+01   4.0118428338374208e+01   2.7873685074911307e+01   2.5718184557612140e+01   2.7297711057261431e+01  -7.5471875300384994e+01   7.1475514877343329e+01   4.8109688744000017e+01   1.6590158611810839e+01   4.5285397133457195e+01   9.0676911590004767e+00  -1.2023932157095491e+01   4.3891054121726683e+01  -4.9548244946425903e+00   2.4727446247230958e+01  -4.4051884545037467e+01  -2.9267089887180873e+01  -1.5740924544511794e+01   4.0068724904241378e+01  -3.2087279640178792e+01  -1.6170185878952118e+01  -4.3595977289414023e+01   2.5385275010664611e+01  -8.9332205620283354e+00
  -6.4290637165443343e+01   2.3534807640842537e+01   3.2598247707168689e+01   2.3161213185247597e+01  -1.2310259899268980e+01  -6.9196977044081763e+01  -2.2621096807821232e+01   4.4070618575471741e+01   6.1525165303389151e+01   3.1475832260901029e+01  -7.0133268716807144e+00   6.0583062215048386e+01  -5.7334390011306109e+00   2.0694347517888225e+01   6.4825219400611346e+01   6.1075741453597203e+00  -5.8912325275555403e+01  -1.9306175449539989e+01  -6.9383266391876745e+01   5.9662257684237447e+00  -5.8439523940179278e+01  -3.1545967049685292e+01  -5.0308326774420365e+01  -2.7805940722956294e+01   3.0200615844782728e+01   5.2112523781188074e+01  -4.9488676578499692e+01  -2.7884777767530075e+01  -2.7790795510537361e+01  -4.2143460487082351e+01   4.4230664817723756e+01  -6.5921952151657052e+01  -1.0116004143895584e+01   3.6660225706482410e+00  -2.0354159923435262e+01  -1.6475617706997141e+01   4.3830151488925402e+01   5.7023035753994733e+01  -2.0454837711739742e+01   7.8163072913029737e+01  -6.7701501095528485e+01   2.3832313451837894e+01   3.6555528970693949e+01   7.6319866499081186e+01  -7.7809437728398223e+01   5.1741262363149438e+01  -2.9055289192616662e-01   7.1337478268583055e+01  -4.8364331916144273e+01  -5.0878313810973573e+01  -5.8582821120779414e+01  -5.8005444330165837e+01   1.8721261062995186e+01   6.1213499641611008e+01  -5.2497598672517391e+01   4.1879937303196613e+01  -5.5841407377198991e+01  -2.7534370472437875e+01  -7.7555950245613214e+00   6.2580679520303704e+01   6.9797054971473784e+01  -1.2196752576249072e+01   6.9691659646896483e+01   2.8370967021384729e+01   1.1746011508510453e+01   3.2206942454076810e+01   1.2569392783832454e+01  -4.7540953360284192e+01   5.8393732552599971e+01   4.4430001167780716e+01  -2.8828610493255979e-01  -5.2158967169075723e+01   6.1139978429833420e+01  -7.6087032055522798e+01  -4.9557342254350587e+01  -6.6870171205545859e+01   6.1568471154928424e+01  -9.9625151650805570e+00  -6.6757892550322183e+01   3.5057843865387999e+00  -5.7646064680836190e+01  -6.4810505688567890e+00   1.9083690451031408e+01   2.1940506200278413e+01   4.6795788704788215e+01   5.5669622015054159e+01  -7.7284383534120579e+01   5.3646537328905680e+01  -4.3402809818928514e+00   2.9124535373004402e+01  -2.8802401533723994e+01   5.4080790343732012e+01  -4.3117109959533956e+01   1.9798819566051858e+01   1.9027790130594646e+01  -2.6908912484957330e+01  -6.7358653301074469e+01   4.8661520242999082e+01  -6.6038747192378509e+01   3.3620139897624095e+00
  -5.2738839606167204e+01  -3.5739974195016536e+01  -7.9859006524020344e+01   5.3644898588603780e+01  -3.7000548774842429e+01   7.7755715577749399e+01  -4.9693291091217333e+01   7.5690405448754504e+01  -3.5505281792723238e+01  -2.1675647052785216e+01  -3.8571711006840559e+01  -3.5231043332829628e+01   4.9306550615144218e+01   5.6008007895205175e+01   4.3464877394710143e+01  -4.1111523841094005e+01  -2.3381506498615028e+01  -7.9089489310555848e+01  -4.2478714657239017e+01   5.4667269896095277e+01   7.3907623995983798e+01  -3.4599842087645008e+01   4.3208141302321174e+01   6.3815047427925769e+01   4.8708346620531913e+01  -3.2209458664157182e+00  -4.4187254844320591e+01   2.3928549524363387e+01   6.9098337846388262e+01   2.7074649070889990e+01  -1.6399285413510764e+01   4.2564435174020208e+00   3.3439529263153453e+01   6.5044842042515441e+01  -6.4367310151628828e+01   7.3007150542459982e+01  -9.6142109304732699e+00  -5.2790834853793882e+00  -6.7834725702104492e+01  -1.7179225907278820e+01   6.2010806306270325e+00   1.4942811466261190e+01  -1.2571161380303632e+01   3.1476378597075296e+01   6.6068454117546072e-01  -5.1028683388153411e+01   6.5709948480925505e+01   1.2023421099420368e+01   2.5255326923567488e+01  -2.6454899338285855e+01   4.3449846869078392e+01  -1.2741028672429280e+01  -7.2073913324658712e+00  -5.5256042439144125e+01   3.9250087339081844e+01  -2.3079013201910541e+01   3.8897077295415606e+01   3.0889638237138108e+01  -1.7389406532696171e+01  -1.8833071918614706e+01   4.5839416867978599e+01   4.5786507307452382e+01   5.6764306042699289e+01  -1.7785758950647786e+01   2.3215423535190254e+01   2.0927483009606359e+01  -5.8690392253310605e+01  -1.4143663636475644e+01  -7.7353857612867770e+01   7.4939149727550870e+01   3.4786294826672552e+01  -2.2667490053301442e+01   4.0172614980569392e+01   5.7441947404966669e+01   7.2419665117012180e+00   5.1061214083368522e+00   7.7294700882069165e+01   1.6077593766188990e+01   6.5583841443799358e+01  -2.5166663308239851e+01   7.9525969959574736e+00   2.6780587126864393e+01   1.1036537376715120e+01   3.4087708079296959e+01   4.8820761375511417e+01  -3.4725927898067013e+01  -2.3400748002995154e+01   3.9541955526704882e+01   1.2897537326858163e+01  -4.9416372731987565e+01   4.2189077210700638e+01  -6.5714089647733644e+01  -7.3237847734819098e+01   7.8167874640863332e+01  -5.2645372720735786e+01   2.3933376822589608e+01  -4.8886031158681043e+01   3.0479627787358886e+01   7.7180004759309810e+01  -6.0584192624587658e+01
   4.0980137978205519e+01  -1.3990870571691017e+01  -2.9909086360553786e+01   3.8510004456392494e+01   2.9699280193866826e+01  -4.9593179882314608e+01   3.4132431560257650e+01  -5.0109665707736120e+01  -3.2146634101935962e+00   7.5886811820737464e+01   4.8257101275146518e+01   4.1178441290361079e+00   6.0907079978337082e+00  -4.3804721942080519e+01  -6.4066828869314321e+01  -5.0059684150880059e+01  -7.4918005136269144e+01   2.1453129070556315e+01  -1.9757244216165155e+01  -6.3168459735423539e+01  -2.0443601900918225e+01  -5.4409864927832906e+01   6.9430610793377561e+00  -6.4457307264421750e+00   6.5181651279880498e+01  -2.2398478071390876e+01   3.6427052052890438e+01   8.8072784286026273e+00  -5.3278032171203769e+01   6.1887268937140362e+01   5.6783591483153216e+01  -2.3188835251698659e+01  -4.6494750193550601e+01  -2.9435938453970447e+01  -4.2541581136426693e+01  -4.2932615911091034e+01   1.3956891535761249e+01  -6.6001912378706933e+01   6.9009285675831734e+01  -5.7789461565105924e+01   3.5205448077621611e+01  -2.3507324795940576e+01  -1.8341677346425911e+01   5.7827114884661100e+01   7.2769409876675070e+01  -3.0210797942341678e+01  -3.1247949696727073e+01  -3.1112811997119714e+01   5.7867112112169670e+00  -7.0489848177176825e+01   1.3339865750325782e+01  -6.6354852468871911e+01   4.8363570012321496e+01  -3.2305274695300156e+01  -7.8533259808334179e+01   6.9824850800365610e+01   1.4033437184073700e+01  -7.8205550021587655e+01   3.7144221978794887e+00  -3.5179796101143488e+01   1.2264560332644992e+01   3.1032652258422530e+01  -6.2939505598945310e+01   4.6842728413102556e+01  -1.3734530492562117e+01   5.4081825668961656e+01  -1.0233083275255321e+01  -5.9344769498028221e+01   2.5746560734578669e+01  -6.6027124994447050e+01  -6.4553414672870844e+01  -7.5663007018930742e+01  -5.0671374955527192e+01   6.6810035274741253e+01   1.9731162162372453e+01  -1.4276604621799944e+01  -4.6647744170691702e+01  -7.3091204908253260e+01   4.1025054034322991e+01   5.8739444089466446e+01  -4.1409090813905507e+01   7.2389368806215643e+01  -1.5157789222503915e+01  -2.6989774716547586e+01  -3.7972279692987108e+01  -2.2670182812339711e+01   6.7760188879333526e+01  -7.1297458368957720e+01  -7.5241451104749672e+01   7.3096676227215994e+01  -7.3071548466138324e+01  -5.6704709459424350e+01  -6.0506879104537369e+01  -6.2633514768739005e+01  -7.9407190181038899e+01  -2.0921346778479109e+00   1.3466715938163324e+01  -5.8830463258004961e+01   5.5570963289388907e+01   4.2899620098480781e+01
