# Supplementary material for: An improved golden jackal optimization for multilevel thresholding image segmentation
Source: PLoS One. 2023 May 5;18(5):e0285211. doi: 10.1371/journal.pone.0285211 (PMC10162520; doi:10.1371/journal.pone.0285211)
Supplement: S1 File — (ZIP) [file pone.0285211.s002.zip › CEC/CEC22/input_data/shift_data_12.txt]

  -6.2391809693720106e+01   4.5318698695543546e+01   7.6104656314526054e+01   6.4749364033690355e+01  -1.5761809863039204e+01   5.9486807396396443e+01  -4.4023428512748062e+01   4.4938654778962331e+01  -6.1821999131619002e+01   1.5055610209263680e+01   6.8029933409779304e+01  -6.8137818979163569e+01   2.9162771700491557e+01   7.4305764992863757e+01   3.3999710642732545e+01   4.8390331663373082e+01  -6.3974172800767313e+01  -3.5665491120734018e+01  -5.1020273277079816e+01  -3.2069047518106665e+01   3.3803743363266690e+01   6.0410811526892154e+01   6.3609807930705045e+01  -4.8558231018743584e+01  -5.0529875197694579e+01  -6.1911096214275389e+01  -1.7963670992275546e+01   7.5888808404975014e+00  -6.5294212133295026e-01  -3.8202561448422522e+01  -2.6590640460416040e+01  -4.1154426191539699e+01   2.8718183791599323e+01  -5.6590454329080160e+01   7.0613009530405051e+01   2.0455371635246728e+01   1.7954026789383043e+01  -5.3766859757605410e+01   2.6080776241645580e+01  -5.2299245575582255e+01   5.9916221281474563e+01   5.5912845443893616e+01   6.5663412467419828e+00   1.3840680695064682e+01   1.8802321614139863e+01  -5.6554011579860941e+01   2.9652387930849748e+01   6.0472486263361056e+01  -3.1218365467720837e+01  -2.5607250374558966e+01   7.4095713657371562e+01   6.8383187705829357e+01   3.9308902721530245e+01   5.6169138286341514e+01  -3.5103339114740180e+01   3.9901381451590630e+01  -7.0260072085196185e+01  -1.2045560827499983e+01   3.8541328120297436e+01  -6.1628976150243069e+01   1.3378524324567302e+01   2.1737736965407496e+01   5.5580379087282523e+01  -1.6292196437852549e+01  -4.8325343676062928e+01   2.1066991838192099e+01   2.7436775071284163e+01   1.5534871697209249e+01   3.9203526693956704e+01  -7.0926227908081486e+01   3.1881600089316070e+01   6.4222947187825554e+01   3.8490444044810928e+01  -5.8182452497157477e+01   6.1420907555809663e+00  -7.6380440196199544e+01   6.3518524765744118e+01   2.9907070248344482e+01   7.4413126458606271e+01  -7.5468739172196365e+01  -4.1764794190304727e+01  -4.9251842611120942e+01  -7.7007331064439995e+01   2.0998138720634456e+00  -6.8273720251523756e+01   7.7855418733253803e+00   7.4795896788498339e+01  -5.6708019998254265e+01   1.4389010592544922e+01   4.5495658240046195e+00   3.7790828953399711e+01  -6.4833628721923390e+01   3.2291939586536934e+01   5.3129860701565562e+01  -3.2479518227502481e+01  -5.7919847522824931e+01   5.9109831010508273e+01  -5.0196107500324079e+00   1.8383237474776450e+01   4.4706931880073128e+01
  -7.0226833569922874e+01   7.4379638766115363e+01   2.6246159297528749e+01  -7.6934882453146798e+01  -2.2573437365970314e+01   1.0322991517522834e+01  -2.9722092538011307e+00   6.6412423693767010e+01  -3.4339405120508466e+01   4.2708700021127562e+01   6.0477897895722606e+01   7.9825787290849618e+01   4.2703970161594441e+01   1.3935565433434940e+01   7.3733825717928738e+01  -1.6403136536666722e+01   2.5279002998619809e+01  -2.1909266176591288e+01  -7.3859881018223192e+01  -6.8700122716231320e+00  -1.9408379727699039e+00   2.2104226867716864e+01   2.8832657291010328e+01  -6.9771913978164974e+01   3.7290780651052849e+01  -7.3622532938431263e+01   3.7759633223414248e+01  -6.0689460432477972e+01  -2.2531603078605421e+01   1.2930208897651271e+01  -4.7397072091417890e+01   6.9139470318862919e+01  -5.0455577724825396e+01   6.9931587914904384e+01   5.6731993396176023e+01  -7.7377299784392719e+01   4.1328249160818871e+01  -1.4659179441006472e+01  -1.9487757408752927e+01  -3.3420388810998006e+01  -4.7986228667193195e+01  -1.3595191850138452e+01  -4.3369497498203764e+01   4.5667889355527187e+01  -4.8724772058764820e-01  -7.8703906349234245e+01  -6.1251485711546373e+01  -2.5918160547464229e+01   7.1662111129454388e+01  -1.3057045212507735e+01   2.3460939284163032e+01   2.4822172027464106e+01  -6.0559137409813303e+01  -3.9362290795595520e+01   5.5410664524608599e+01  -7.3239984613489355e+01   3.5969670580685914e+01   6.6399080612882543e+01  -7.0536531160835423e+01  -3.8202157135215657e+01  -6.3660749375662178e+00  -2.1446345331820822e+01   7.5431319957334239e+01   2.0788221987331390e+01   7.6199915019888394e+01  -5.7059754346059520e+01  -2.0560485856868553e+01   7.6009947126735909e+01  -2.4030164640410874e+00   7.0024261954251799e+01  -4.6892051614305032e+01  -1.8787126616941357e+01   1.7667310670794599e+01   5.6315512921808065e+01  -2.8574728152050977e+01  -2.8135330220747427e+01  -4.0175960529677553e+01  -7.5791325738556367e+01  -2.2713599714782834e+01  -2.2982382993671290e+01   7.3288045157346900e+01  -8.3199046665429623e+00   2.6864554335765799e+01   2.7571747770333545e+01   2.0358853185716484e+01   7.6225272832543254e+01  -5.7043604311087918e+01   6.2473487443511132e+01  -3.9844930130916147e+01  -2.4305917930000422e+01   1.8435553544403778e+00  -1.0785092939988289e+01  -1.1268678052010330e+01   4.2797711064479181e+01  -5.9936007587209346e+01   2.4897616852492845e+01  -5.6068020310284581e+01   6.7763924697304105e+01   6.3113608754758545e+01   6.1404108389003255e+01
   2.6554265124050090e+01  -4.6764933309874003e+01   1.3467379434717531e+01  -7.2024243209522325e+00   1.8247344994101368e+01   6.6771911234954331e+01  -2.9763013756723616e+01  -7.7823624051093873e+01   1.4430360115333627e+01  -2.9200895717926741e+01  -1.0404314180093031e+01  -1.4791922725174533e+00  -1.7482385159229107e+01   5.9859481511572135e+01  -3.2038126535731429e+01  -5.4763760659268016e+01   8.8134646456751342e-02   5.3600986326858857e+00  -1.3533509052141341e+01   2.0940199906444271e+01  -5.7363545019814531e+01  -8.0801768862084380e+00   6.6041891359743616e+01   6.7197829657792028e+01   1.2499228423693790e+01   1.9158337073008688e+01   5.0155585923304585e+01  -7.3209299069461082e+01   6.4209828384318314e+01  -5.2031070539742274e+01   1.9789156602597402e+01   4.5233536383711517e+01  -3.8894821140400516e+01   3.8865311409749701e+01  -2.1307061123339022e+01   1.3892101726444486e+00   8.7983550917349547e+00   7.1711350042238529e+00  -7.3659822952775201e+01   8.1456960403107548e+00   3.2842263117824807e+01   3.9923836071008736e+01  -4.9778983131879471e+01  -1.7987339408131007e+01  -7.8689862928674486e+01  -3.9272622722793656e+01  -1.1991827940564530e+00  -3.6972804079285268e+01  -1.5068415984077573e+01  -7.4453128774861398e+01  -2.0902172038751736e+01   5.6178757850163969e+01  -4.1422446732140358e+01  -6.0271515576295329e+01   7.1038665096759175e+01  -4.2451573592820935e+01   6.9727228890046121e+01  -7.4417347056054211e+01  -2.9296375571422452e+01   6.0306368006535976e+01   7.8881297058836225e+01   3.4145177603766868e+01  -4.5554041980558097e+01   6.9283484155909846e+01  -7.3889232185617658e+01  -1.0995548834556503e+01  -7.2143446881390844e+01  -6.0294083705308886e+01  -3.4599812695104539e+01   1.5148758202394824e+01  -6.0270059621087306e+01  -6.5541703254702355e+01   6.0893061137242739e+01  -3.2479119725748490e+01  -6.9464628304105545e+01  -6.2058377525796359e+01  -6.4348382458253006e+00   7.3692298886222900e+01  -7.9455210327848420e+01   4.0656408671595344e+01   3.9260246242983385e+01  -6.7294892118915399e+01  -5.4213200043054854e+01   3.8364775995893766e+01   4.3245492336920222e+01   1.9602264979669016e+01  -1.1569921312653424e+01  -7.5082567264830033e+01   4.8390790857556645e+01  -3.3949206040217170e+01   6.2462219788908129e+01   5.1817961530675163e+01  -1.8219745860537394e+01  -4.3744082687303461e+01   2.6926031810662725e+01   5.5914513211657535e+01  -3.0084693803491394e+01   2.7501518910518623e+01   3.9072238567784538e+01   1.1425962140516360e+01
  -1.0117032934966048e+01  -6.7116013774236677e+01  -6.8181910002688838e+01  -4.5738373598893347e+01   7.0734769928611243e+01  -1.7329778545224002e+01   1.4079071364402338e+01  -7.7011851778725084e+00  -1.1927504589747407e+01   3.1640787094664194e+01   1.4691575176404591e+01   3.2154757991505210e+00   7.6684958709722835e+01  -7.5803993930948891e+01  -1.6792686038088373e+01  -4.6525400317518695e+01  -2.3465774956841848e+01   2.3177719551686998e+01   2.0652620734950816e+01  -6.7364975655155718e+01   3.0373166165488385e+01  -6.8702666970297074e+01   4.6471090010586700e+01   4.2606722896269858e+01   5.8150402245181802e+01   4.2171186056999112e+01  -7.2038458999264265e+01  -3.1339863806655568e+01  -7.5119613764397627e+01   4.1986058135510447e+01  -5.8430856016665167e+01  -6.2028033225810169e+01  -7.6949036447773238e+01   9.2338515041553659e+00   4.3948874397179523e+01   6.9175234685267895e+01  -7.2558768395594683e+01   5.0096690193794991e+01   9.5109228759589239e+00   4.5265094666399570e+01  -5.9548520630015304e+01  -6.3968282155677805e+01  -7.0134692627068006e+01  -4.0019633922735061e+01   7.5753526707996400e+01   6.7877563664632646e+01   4.7683953791709598e+01   7.3076628309244583e+01  -7.3408838529795801e+01  -4.1508038748757933e+01  -6.8054553004007108e+00  -1.3668762742387486e+01   5.6728040758859386e+01   4.3502360274783506e+01  -5.5020116816749848e+01   6.2518056883717918e+01  -1.0936818984773392e+01   3.5931213224274671e+01   2.4395938676035001e+01   6.5127085850167589e+01  -2.1888401622832006e+01  -7.3265893485986581e+01   2.2983545463058885e+01   5.4138709078607476e+01   6.3451430946333069e+01  -7.4598028187918487e+01  -8.0857963897687366e+00   2.2588614995865438e+01   1.2502288861434110e+01   5.0975309350981988e+01  -7.7233311718904091e+01   6.0516702739762472e+01   6.9678533638677806e+01  -7.8316154888978300e+00  -5.2007907101888165e+01   6.1971455394277095e+00   6.7845737861397552e+01   5.9261598875402285e+01  -3.3706355304320510e+01  -5.1099267104221170e+01  -6.3425582483143351e+01   7.3622694124291979e+00   7.8042839824241980e+01  -4.0153448078852829e+00  -5.2416267359823109e+01  -1.2382948441609251e+01   5.1542975896756616e+01  -3.5692110659411227e+01   3.7992764371443897e+01   1.6552804045636581e+01   7.4527992178931825e+01  -4.0798862610384290e+01   5.8628630926193964e+01  -9.3726346759929484e+00   7.5172191259997049e+01   6.0665733097431129e+00  -6.6320465759523429e+01   3.4021242053257881e+00  -4.4605022503344820e+01  -6.4064198128908970e+01
   6.6001236611046480e+01   3.1646654292776553e+01   6.2863098985917446e+01   3.3829883568840977e+01  -4.7016991339166182e+01   2.6518435006271318e+01  -5.0539657489647929e+01   2.3285353641624262e+01   4.6738535276958039e+01  -7.5473458340146323e+01   2.5303989831965410e+01  -5.6323582802118537e+01  -4.8614374257910242e+01  -5.3725997458084485e+01   2.2429820890738547e+01   2.4240702550970346e+00  -7.7665732978687501e+01   5.3614953200153522e+01  -4.1732967880430152e+01  -2.4481636818722652e+01  -4.5101148022851511e+01   7.6509332476420951e+01  -3.1561115510557368e+01  -3.0019117935569547e+01   6.9810534770512277e+01   7.4076151971740714e+01  -6.2380400634547883e+01  -9.0909984601153973e+00   6.2552044376056664e+01   5.9679083524122404e+01  -7.2971168611650896e+01  -1.8441001207773109e+01   5.3359782593957981e+01   5.7288863663230494e+01   1.1726590020454763e+01  -2.3687737393978860e+01  -1.1531814222937363e+01   3.3930748895709755e+01   6.4402863443085394e+01   5.0446058177596917e+01  -7.4898051319130715e+01   2.8929370133639019e+01   5.5368789333556215e+01  -6.1453919178551956e+01  -1.7573659025865446e+01   3.8330858516660918e+01  -2.1989004532801456e+01   4.5749299249495053e+01   9.1325556082336963e+00  -5.3735319095540476e+01  -4.4993925279469195e+01  -6.7366433987098944e+01   1.0253842775828131e+01   6.6707178541788451e+01  -2.9820501438258450e+01   2.5630743224933159e+01  -6.1031535892296368e+01  -1.6972692661440323e+01  -1.8422889718051572e-01   7.7848366684209722e+00  -5.1491594174640063e+01  -5.1871818976417103e+01  -4.9066076875229399e+01  -1.4945530987784979e+01  -4.4051163589605672e+01   6.8132811630206561e+01   6.2017986780972215e+01  -1.9883970225175830e+01   7.6553567340855281e+01   2.9179107649800883e+01   9.2817764027424976e-01  -5.5406601782611851e+01  -5.3919961343482115e+01   1.6701328732399890e+01   6.0916080793792418e+01   2.7425081161514427e+01   2.4235774878522278e+01  -4.2038819258119361e+01  -5.9719980148468160e+01   9.2493369026339316e+00  -2.0895956451490502e+01   2.5662014697521002e+01   5.9269473602655097e+01  -5.1058606544071161e+01  -9.8044915915487749e+00  -5.6119353499319104e+01  -7.3819304075939257e+01  -2.1303852724518556e+01  -7.6859397730258948e+01   6.9006893942601465e+01  -1.8729893938978151e+01  -5.8797929366490770e+01  -5.7457590509884803e+01  -7.9223955213662222e+01   3.3816641808402089e+01   3.8246439847278616e+01   6.6929793612533146e+01   5.0126956858731319e+01  -2.8613213716360374e+01  -3.9243514034544820e+00
   4.1533939909904234e+01  -5.0843503595722609e+01  -2.7142468919578228e+01   4.8544377558186822e+00  -5.3343429344400498e+01  -7.9214442357055120e+01   3.7348320322739113e+01   5.1970870019854452e+01   1.9062458412285174e+01   6.1121255090982302e+01  -6.6817788185001248e+01   2.6501756322803793e+01   6.1626505917695589e+01  -4.4839278025943450e+01  -5.5438807528204663e+01  -7.3556420762816643e+01   7.7077649405727925e+01   4.3932505203379556e+01   1.4313360660482832e+01   7.4826388080989190e+01   7.1670856069620172e+01   3.3740965717351514e+01  -4.9126111433434353e+01   5.9191717607524112e+01   2.6532117021517884e+01  -7.6039791962150396e+00   6.8932612980218892e+01   4.5050861044344892e+01   2.0017667571090940e+00   2.2020942824902452e+01   6.9813107463444169e+01  -7.9208783723045499e+01   5.2071588138151723e+00  -2.1630046116947220e+01  -6.4551000349480191e+01   5.2053857037822652e+01   6.4436351813579137e+01  -2.5977667589661511e+01  -4.8644367292823439e+01   7.0899790871376069e+01   1.8910266095264937e+01  -4.2918190476912159e+01   7.1242329079304980e+01   5.2216398345407285e+01   2.8275600833946655e+00  -2.2970101993051404e+01  -4.5720353959929362e+01  -6.9449629085813484e+01  -5.4349170277989082e+01   3.0392619743194722e+01   5.8067834575692117e+01  -1.8915789180861687e+01  -2.8505828617376192e+00  -1.3696252769649146e+01   1.4923086411749519e+01  -5.0739189484500873e+00  -4.5023741825029134e+01   2.1907296436795637e+01   7.3571721163378896e+01   4.4336544675909238e+01   2.0858323002633789e+01  -3.3661536642192644e+01   6.8023432822908942e+00   1.0460688297851332e+01   4.0241295378767560e+01  -4.3291294222367597e+01   6.0200771568436533e+00  -6.8038096869382116e+01  -3.1051966622030346e+01  -1.1927461845766501e+01  -3.8716648909597033e+00  -3.4756160357387813e+01  -1.0158438024184871e+01   7.8825676828075984e+01  -3.2894661434411375e+01   7.6762311471981135e+01  -6.7472275534398989e+01   4.0129663925678315e+01  -3.4704063550896969e+00   2.9605322568493580e+01   1.8584117346715235e+01   5.5523904297279152e+01   5.7077922624106483e+00  -2.1129530275766520e+01  -3.0116606443243384e+01   4.7267513297157137e+01  -4.3857656454601162e+01   2.9378712407023976e+01  -1.1814190452831852e-01  -6.6948240303875991e+01   2.4634842079428417e+01   7.2479446057453487e+01   7.5399976541940106e+01   3.0112857601657907e+01   1.1382713174159971e+00   7.5223548328142400e+01  -1.4487552798580179e+00  -6.8178556988098919e+01   2.7808879179791024e+00  -2.6560595249086894e+01
   6.0928065760493311e+01   5.5368976000402576e+01  -7.4751313512563389e+00   2.0535362044598610e+01  -7.7237659512664038e+01   4.7337150402058455e+01  -7.6055128200005328e+01  -3.1632040291853269e+01   7.8254005416414699e+01  -3.3523960307950134e+01   3.6157105842678391e+01  -3.8456155206289210e+01  -3.7788152697397464e+01   2.3048239741031193e+01   6.0121633736473337e+00  -7.5157717575858207e+00  -4.5922262496278741e+01  -7.8655343695848870e+01   7.9209256209064861e+01   3.7939827608847907e+01  -6.6857461982805958e+01  -6.1723769782913742e+01  -1.5668385937655524e+01  -3.3151431173622345e+00  -7.2665111553233629e+01   7.9216492138438159e+00  -4.3393464846254076e+01  -3.9761488657333651e+01  -3.4882045076639415e+01  -2.2450263637327712e+01   3.6355019854547002e+01   8.0249904133495829e+00   4.2514985409805078e+01  -4.3765908850247932e+01  -6.0662873713608306e+01  -7.8023806027147824e+00   5.9883645882775838e+01   2.9266015990295454e+01   3.5606293337236295e+01  -1.6474746443552313e+01   6.1842631204911802e+00  -6.4058069154647214e+01  -4.8099859379278431e+00  -7.5506482651227373e+01  -3.2553196504969705e+01   5.0739089520060965e+01  -6.7972466917695698e+01  -5.5916045267095811e+01   1.8862107583723080e+01   4.0760023873653275e+01   4.7127661652456814e+00  -5.1656021172020594e+01   1.6335533343411765e+01   1.5079700506795058e+01   2.8313322274160257e+01   6.8982044646973748e+01   6.2253449588200752e+01   5.5900660384400126e+01  -4.3253245455796481e+01  -9.1071705339044193e+00  -7.6974801665625904e+01   5.3999986509792500e+01   4.4448597630694785e+01  -5.1263226451009153e+01  -1.1713596036524324e+01   1.3810737608843827e+01   4.1878623072932768e+01   4.6852235510410850e+01   6.1673145330358828e+01   4.5262270203448026e+01   7.2285527702553907e+01   2.8849622099124650e+00   3.1321275248807519e+00  -7.1841148476973714e+01   3.9563331711833982e+01   3.7339081572992299e+01   9.6736024141654386e+00   1.3978812820268242e+01   5.3871506701163717e+01   4.8260543502988547e+01   5.4958605821690803e+01   3.7481021235455302e+01  -2.9248731276601895e+01   6.8269314313432815e+01   7.9999132774769862e+01  -7.1861017394746199e+01   8.3324982339201945e+00   9.8229182557309602e-01   2.8101028902503209e+01  -1.3562649517116439e+01  -9.3274324058217140e+00   4.1616220501072810e+01   1.5327979862377038e+01   7.3568811212465548e+01   5.2298873813962039e+01  -3.4877316118626538e+01  -4.7217354952924588e+01   4.2028329086503163e+01   7.8422341226796775e+01   6.6849693977669673e+01
  -2.6794199859161953e+01  -5.1750524887698948e+00   4.7199313565715826e+01  -5.2569390038293506e+01   5.6797687556966061e+01  -6.1132695025360533e+01   1.8952421510104287e+01  -4.5915132506711004e+01  -2.2381860385826723e+01  -5.0414322839311474e+01  -2.8090819558171006e+01  -2.8600552102830520e+01  -2.4473711636138020e+00  -2.9745782031559283e+01  -7.2880552079938610e+01   4.0902028341266337e+01   3.2203397803103272e+01   6.6518434980194286e+01  -2.9991166389543174e+01  -5.9145836202029997e+01   5.9514706423280160e+01  -4.7398741431254308e+01  -4.6554861731154311e+01   2.6452466634312863e+01  -2.2407700362805137e+01  -4.3794073326417276e+01   1.7036101602500352e+01   4.9821572304620211e+01  -5.5348538230801253e+01   6.6356789925301811e+01   6.8745040255014338e+00   4.8046001039466823e+01  -2.5258906711479142e+01  -6.6596572288589812e+01  -1.1776299958944460e+01  -4.8277476288507451e+01  -5.5220424759770012e+01  -6.7006709517448542e+01   5.0972118930412513e+01  -7.4098905173176391e+01   6.7931077742917040e+01   1.6105747230400214e+00   4.6692412018167047e+01  -9.2134324578630888e+00   4.2619368848679294e+01   2.0157692084162353e+01   6.4617662057568168e+01   3.1631448164410632e+01   3.9442159633823742e+01   6.8956153104526990e+01   3.6006548928099939e+01   1.3104588693522190e+01  -2.7062227082933404e+01  -7.1892679925958006e+01  -9.1676728097571392e+00  -4.8421398915546668e+01   2.2008209059950062e+01   1.4259172207796560e+01   5.2101717839064875e+01   2.3749886151286720e+01  -4.3223293175559164e+01  -7.2599191252421136e-01  -7.4146009196595291e+00  -4.5046962110813226e+01   9.5914141356905063e+00   4.0931824494587175e+01   6.4303827799998146e+01  -1.3887574530154268e+01  -7.6140132485022832e+01  -3.2966065511557304e+01  -1.8711481624614208e+01   3.4600613833684761e+01  -2.6570486014043208e+01   6.0384780941710243e+00  -1.5456051520749950e+01  -3.9151076059393155e+01  -2.1368622290607831e+01  -1.6032618068173807e+00   8.8803900074588089e+00  -8.9109746333728417e+00   1.0272064265921742e+01  -4.7718765109646490e+01  -4.1253123622971181e+01  -6.8138457702537281e+01  -3.2205516547060348e+01  -4.5974263056169384e+01   2.8297817496721549e+01  -5.8527409834101523e+00  -6.3897652462077168e+01   5.2439400660078689e+01  -4.8315007969883737e+01  -2.6483892728799905e+01  -7.6183105705391199e+01  -6.1015276020865549e+01  -7.2340092580923852e+01  -2.3052005756204949e+01   2.7582041961877628e+01  -4.5673931895603396e+01  -7.2462571602530119e+01  -4.6448893948667170e+01
   1.1027462025651458e+01   1.4892821244379888e+01  -3.7305119442429913e+01  -2.0845076600483189e+01   4.3127315861697923e+01  -1.3588009579846640e+01   6.6897490331389704e+01   6.1807154967359805e+00  -7.9600037008337694e+01   6.4934314139622415e+01  -6.2566025316047494e+01   3.9018517363359464e+01   3.0328531428393224e+00  -1.3586044168838320e+00  -1.0674242151283771e+01   6.4304266311369958e+01  -5.2796996409444610e+00  -5.6361496132035505e+01   3.6596692318374615e+01   5.4682621906829354e+01  -3.0994820065328302e+01  -2.2647235091145724e+01   5.4375458236027256e+00   1.0389626492927608e+01  -3.9612447652785313e+01   5.1124059984052579e+01  -1.1418367175114511e+01   7.1165723751841909e+01   4.3154313800462667e+01  -6.8172786997711654e+01   5.8818695371420446e+01  -1.9072990426362022e+00   6.5866056651745950e+01  -1.8508753189122729e-01  -4.0918504614810693e+01  -3.9543980944689352e+01  -4.1678937454558415e+01  -4.3611946074111358e+01  -4.5881090483572841e+01   2.4713349502865853e+01  -2.4545209516093699e+01  -3.0027345462714948e+01   2.4497333992504203e+01   2.8320441952124444e+01   6.3732239752883203e+01   1.5957408085445598e+01   4.8211377263167584e+01   9.7330654755854358e+00   5.6376965675678555e+01   6.1721244490575629e+01  -5.9627357287158887e+01  -3.8747838150126782e+01  -7.1633757311680242e+01   2.0526417704544222e+01  -6.8251979539288200e+01   2.6442333993707940e+00  -2.6028853264650728e+01  -4.7578328832787612e+01  -5.1479220160971963e+01  -3.1654971569615867e+01   3.7834705266093231e+01   7.3773270082554433e+01  -7.3492298808643739e+01  -6.8877209688013977e+01   1.8897378550328956e+01  -2.8781995332232675e+01  -5.0911735536023855e+01   5.3522223475166697e+01  -5.5206675778705012e+01  -2.8663052743609555e+01   4.2052701135190532e+01  -1.1237050933408110e+01  -6.4108878441205661e+01   4.3232005444929008e+01   3.0119329049307538e+01  -6.4950201020087217e+00   3.4668383323898716e+01  -4.8811687916895231e+01   4.2574038883007148e+01   7.4954654728506995e+01  -7.3123783279733630e+01   7.0259524370664508e+01  -1.5426565848023895e+01   6.0790162986512371e+01   1.5909820839720695e+01   5.7095985319975753e+01  -2.7632032481782154e+01   7.1903463091656320e+01   7.2021942954520668e+01   4.2977595014021546e+01  -4.6338949836017072e+01   2.6288666402124178e+01   1.7357546970880378e+01   1.0129000586517622e+01  -1.4713801495131944e+01  -6.5387631335010582e+01   2.7700114263081979e+00  -5.3007298978514640e+01  -6.2829308688095455e+00   2.0145695658468497e+01
  -4.3145522353772783e+01  -2.6234139052328718e+01  -6.1361415191256171e+01   5.0853141510325088e+01   3.2616319001007974e+00  -3.3205291234518072e+01   4.9219664276214161e+01  -6.1649426734843026e+01   6.2562399833725024e+01  -1.1454331194727835e+01  -4.3187486810231341e+01   5.6221325982465096e+01  -6.4252312392113879e+01   4.3765327511245999e+01   5.7136772405885523e+01   2.1348777415858944e+01   5.8506876756673158e+01  -5.0366299697368540e+00   5.6607794922128221e+01   7.7037508300057382e+00   4.3361916562245186e+00   4.4670734947859652e+00  -7.6282568341252656e+01  -3.8188732023438781e+01  -1.4219997665947302e+01  -3.0990397095210103e+01   1.1502887850395817e+01   2.6320286241509152e+01   2.7693886732540040e+01  -9.5809525668532363e+00  -1.2894218212409978e+01   2.8013877166441585e+01  -1.4445099829903384e+01   2.5342230339228283e+01   1.6798473783209211e+01   3.3431073591779487e+01  -1.7901798763266669e+01   7.1072087112382093e+01  -1.0738768910401859e+01  -1.1063476783718670e+01  -3.3363369867840493e+00   7.9193375520032532e+01  -3.1144452310700181e+01   6.5006991260222620e+01  -6.0526242232195216e+01  -1.0504197214964869e+01   5.3347802932070474e+00  -6.5243212313038867e+00  -3.8504862162519650e+01   6.2411133825039089e+00  -7.9915965214332545e+01   3.4245265589209865e+01   6.8181034149686354e+01  -2.6021401573913824e+01   3.8007461811419326e+01  -2.7597374541497498e+01   8.8833229136109928e+00  -6.0351971103042352e+01   7.6649250870872869e+00  -6.8245708869884581e+01   6.3891407228955721e+01   6.2539262055670495e+00  -2.6783567239895262e+01   4.3646941078662380e+01  -3.1906450502530880e+01   5.3174280526663310e+01  -4.1539153952868261e+01  -3.4664835126448814e+01   2.9968894123085260e+01  -5.7112451125454371e+01   5.9747979147242376e+01   2.3559861998800123e+01  -4.0790299903969419e+01  -2.0565230654815785e+01   7.2569901269194617e+01   5.3943997281577438e+01  -5.4534906643691897e+01  -1.8435271212102506e+01   2.0714855360200097e+01  -4.1382220645147477e+01  -1.4340080200852864e+01  -2.5285197828563490e+01   4.0564721215779301e+01  -4.6000186203979041e+01   5.8989706618240902e+01  -1.7439185038879135e+01   3.3418667399053774e+01   4.0019424851992831e+01  -2.5740710307723241e+01  -6.3074787243769869e+01  -6.6022033379423448e+01   1.4942957616850249e+01  -4.1723699633834741e+01  -2.2797725509292320e+01  -2.7262849634169996e+01  -1.1060744536603217e+01   3.5379253277266052e+01  -2.5773369406244424e+01  -5.4440923723597507e+01  -5.4977952572972491e+01
