# Supplementary material for: An improved golden jackal optimization for multilevel thresholding image segmentation
Source: PLoS One. 2023 May 5;18(5):e0285211. doi: 10.1371/journal.pone.0285211 (PMC10162520; doi:10.1371/journal.pone.0285211)
Supplement: S1 File — (ZIP) [file pone.0285211.s002.zip › CEC/CEC22/input_data/shift_data_2.txt]

   3.2510725014149543e+01   7.7553128114693379e+00  -5.6457577634815863e+01   7.7492691649819108e+01   1.9668558509866031e+01   9.4628753184633752e+00   2.5454774138263758e+00   6.1838894179947175e+01  -3.3705517628093027e+01   7.1365224640520864e+01   7.5330533234090808e+01   2.7206536395105729e-01  -6.7397428074571039e+01   5.1426350684569371e+01   2.6759555575791580e+00   1.4785056232840304e+01   1.2440105347167759e+01  -3.9149430151632728e+01  -6.4472558491152043e+01  -7.0290560792335569e+01   6.6544763216071175e+01   1.7835372508426843e+01   7.9105749129832617e+01  -6.9674374903400604e+01   2.2780998546062506e+01   2.4256367247672017e-01   7.6767643316075038e+01  -6.2187867268076218e+00  -3.9148517455509179e+01  -4.9132874742677842e+01  -1.6225800186500791e+01  -6.7023734518803536e+01  -6.7906057530970344e+01  -1.7108923018495048e+01  -2.9669171846317674e+01   7.0228778938869368e+01   1.5087625577620983e+01  -2.2276916924061680e+01  -8.1427427046665599e+00  -5.5076637330966363e+01  -7.3043621551731420e+01   3.5852580049937870e+01   1.4312899305630893e+01   7.6898629738436370e+01  -4.4729986099866210e+01   6.3123619548568342e+01  -4.1326247212163288e+01  -1.0236894828377700e+01  -5.1491380544142515e+01   2.4367194596849004e+01  -6.0560410758741391e+01  -7.8823622166562643e+01   1.1382246581549879e+01  -5.8581703891317218e+01   5.7302698631446219e+01   4.6455898716326772e+01  -1.5710274696215180e+01  -4.2586819288594100e+01  -7.6671783401012320e+01   1.7336379185941254e+01   1.2524978114536495e+01  -5.2692828985253740e+01  -8.3767551595236824e+00   1.1876033885346743e+01  -7.9498488977317919e+01   2.8895758217617754e+01   5.1008363501638343e+01   1.7565372035636273e+01   2.1207802938859828e+01  -4.0456006583038722e+01   5.5897358868223307e+01  -5.3089501770720588e+01   4.4743739499125496e+01   8.0297618024189745e+00   7.6206613255760914e+01   4.5489895737492390e+00  -2.5132233996471498e+01   2.5432213035147697e+00   2.3920448172800448e+01  -4.9027559742809999e+01  -6.1965974076635177e+00   1.3787369399232503e+01   4.4317492900564091e+01   4.4103179780814401e+01  -3.7857423852131433e+01   5.0277317226993546e+01   5.0870634080316222e+01  -5.7253012125032491e+01  -1.1374785421125026e+01   2.3981427151701155e+01   1.5846138641166561e+01  -7.3947857913536879e+01   3.8352047185577476e+01  -5.7142951999391869e+01   7.8405746220799983e+01   5.3767329851988421e+00  -3.3248717763111330e+01   6.8800555387884629e+01   1.0934404177095004e+01  -6.5468995564369948e+01
