# Supplementary material for: An improved golden jackal optimization for multilevel thresholding image segmentation
Source: PLoS One. 2023 May 5;18(5):e0285211. doi: 10.1371/journal.pone.0285211 (PMC10162520; doi:10.1371/journal.pone.0285211)
Supplement: S1 File — (ZIP) [file pone.0285211.s002.zip › CEC/CEC22/input_data/shift_data_3.txt]

   7.9089392944746379e+01  -2.4572777647791789e+01  -3.4673926436656117e+01  -4.4681620879416180e+01   7.5997879652305443e+01   1.6363316297700322e+01  -2.1742984550885389e+01   5.6586532693629294e+00   6.4985498182934464e+01   5.1267960579724956e+01   6.0613463437470358e+01   1.0479993564300244e+01  -2.2748164805932049e+01   7.1594106700082364e+01  -7.7848691715788419e+01   7.7038332744053719e+01   6.3258429310870554e+01  -1.5578572198552351e+01  -6.9062941069278367e+01   5.9149448638385820e+01   4.4783265350751236e+01   3.2340750076035377e+01   3.0986527926747925e+01  -9.4251351474901384e+00  -8.2464238667145509e+00  -3.7645927871412567e+01  -7.5109734830963305e+01   3.0686695999785641e+01   7.1299668397428320e+01  -6.6473244422335753e+01   6.4180993802929748e+01  -3.0037154159525947e+01  -3.4449959152587667e+01   3.9536522459022933e+01   1.0332968798621081e+01   6.6206598424448913e+01  -6.5700280287163466e+01  -6.4610786356316311e+01   6.5137093917064846e+00   3.5913746410940647e+01  -7.7664071320399671e+01  -2.0046681957341114e+01   3.5416342967849374e+01   4.2476260644605503e+01  -2.1487346115283366e+01  -1.7826159567491224e+01   7.5736149174969711e+01  -6.2540816284036644e+01   7.6500714196125386e+01  -1.2496505720772092e+01   5.1228350983573279e+01   3.4894980916238850e+01   7.9944259226296225e+01  -5.6835183639468241e+01  -2.8931428542794393e+01  -1.0519518745373716e+01  -1.5515534959507846e+00   3.0403935550900201e+00   5.9894480397875640e+01  -7.3467952904043699e+01  -5.5884458262419543e+01  -5.0090016485233804e+01   5.7092932675542755e+01   4.0919477846901628e+01   5.3664172875538554e+01   1.3753519176390725e+01  -4.4603202401009952e+01  -4.6022753774199060e+01  -6.4422682963508493e+01  -3.2032567687347793e+01   2.8634878745598201e+01  -1.3592922731113120e+01   2.3747658181818053e+01  -7.3108938184151867e+01   5.8075938959641348e+01  -7.7693905307768802e+01  -4.1466507670221155e+01   3.2405586593041932e+01   6.9386925580624847e-01  -1.8139417664212836e+01  -6.9192682425115578e+01  -4.1413518917473738e+01  -3.7012445981154428e+01   1.1820394737562353e+01  -5.4625645789609123e+01  -1.3228785960575934e+01   6.3794360600316139e+01   3.1818609513257911e+01   5.5370089325760546e+01   4.5091298057274557e+01  -7.0553551386368255e+01  -3.3538150691212223e+01   4.3013327961328116e+00  -2.7499695395817838e+01   5.2619482489591235e+01   5.5642202559691953e+01  -2.1501579257427522e+01   6.2957420415690819e+01   4.5364926515782685e+01   4.8319950759559845e+01
