# Supplementary material for: An improved golden jackal optimization for multilevel thresholding image segmentation
Source: PLoS One. 2023 May 5;18(5):e0285211. doi: 10.1371/journal.pone.0285211 (PMC10162520; doi:10.1371/journal.pone.0285211)
Supplement: S1 File — (ZIP) [file pone.0285211.s002.zip › CEC/CEC22/input_data/shift_data_4.txt]

   3.2164219372050951e+01  -5.5965013939870992e+01   3.6010712588210922e+01  -4.7953529939033800e+01  -3.4977685341135455e+01  -2.9957528463545032e+01   2.3819113198583537e+01   7.8355285934338070e+00   1.1729069841899488e+01   1.0476832804492133e+01  -7.5871054900750082e+01   3.5180283093443279e+01   7.5017951501076084e+01   2.6710878585796280e+01  -3.0263608521904615e+01  -4.6842765084859650e-01  -3.2863527812465804e+01  -1.7311944112792581e+01   7.8155296295022254e+01  -4.3935169560804574e+01  -1.8394808442515696e+01  -4.1545493361328496e+01  -1.5106923847974713e+01   1.7930887089078723e+01  -7.5580693853823789e+01  -4.4721601216458531e+01   4.4048354981489638e+01   7.0217389646087724e-01  -3.8563322182075737e+01   2.6244085853101723e+01  -3.5649066919297482e+01   4.6132287367308635e+01  -1.4646217643584237e+01  -7.8979935720087937e+01  -5.5779647517846733e+01  -4.8535832450043330e+01  -6.1735987878281620e+01   3.2517297208549962e+00  -6.8178581589916064e+01   4.2579218280771386e+01  -5.1078355075362303e+01  -7.3913751614239885e+01  -2.8423380529705149e+01   4.8243437245601541e+01  -5.2550213175150660e+01  -1.1432834757227837e+01   8.3462352717045007e+00  -4.4823788462590329e+01  -7.3412690755637684e+01   7.2906469997440666e+01   5.9041246985570183e+01  -1.3761913522035783e+01   6.3519435144737088e+01   5.1146477596436853e+01  -6.1151036685868647e+01   7.4526420605614049e+01  -7.4448881444730276e+01  -6.2350441581732795e+01   7.6128335816845464e+01  -3.1059926278451428e+01   5.5819038066928755e+01   7.0572790871641018e+01   3.6896179670885289e+01  -4.5908271430948872e+01  -6.0317939957751861e+01  -3.6168699355874594e+00   1.1266992581666898e+01  -7.5655679924253221e+01  -2.5012486923957475e+01  -6.4867730953203392e+01   8.0458695106422056e+00   2.6928865363322601e+01  -4.6559838637038993e+01   2.8792027285691375e+01   6.7602590614744742e+01   3.6740462014796421e+01   5.6945082683556279e+01  -4.3995337469501116e+01  -6.9636849905195106e+01   1.3463643385778937e+01   4.3454384786754105e+01  -6.2154889023934906e+01   2.7801747260522944e+00   6.3966207608564929e+00  -1.1994872285050747e+01   2.1815051521088549e+00   2.4557091493418937e+01  -6.8963270107732740e+01  -2.5680700664259817e+01   6.4463935785211589e+01  -7.4631257948759597e+01   7.2447655197441406e+01   2.7740903397901405e+01   1.3634085289032214e+00   3.4807145276482743e+01   4.3690661845584700e+01   6.8953638742190606e+01   2.3806339997708022e+01  -4.6843658521232967e+01   5.8631233637515095e+01
