# Supplementary material for: An improved golden jackal optimization for multilevel thresholding image segmentation
Source: PLoS One. 2023 May 5;18(5):e0285211. doi: 10.1371/journal.pone.0285211 (PMC10162520; doi:10.1371/journal.pone.0285211)
Supplement: S1 File — (ZIP) [file pone.0285211.s002.zip › CEC/CEC22/input_data/shift_data_5.txt]

  -2.4856254283737513e+01   9.3425322367542663e-01   2.1993930312802064e+01   5.1986767264076860e+01  -1.8402592660115374e+01  -1.2374838559131533e+01   1.6088336676400303e+01  -3.3254797399628302e+00  -5.1337989555363535e+01   4.2409543005008970e+01  -2.2810714814258134e+01  -1.9683883236573948e+01   5.2974442901543540e+01  -5.8538153757591800e+01  -1.0750203845440495e+01  -3.8676030318567541e+01   5.1958435835297422e+01  -1.4568916156221604e+01  -5.9773837616561835e+01   2.1111178445215884e+01  -6.4423871256608450e+01  -5.2004209818320447e+01   4.5245583488254624e+01  -3.7478312904703579e+01   2.1995010646989101e+01   7.0143943945944272e+01   2.9265899485566607e+01   3.1972653917955540e+01  -7.5605600921253483e+01   1.6665316492628918e+01  -6.6025708385755166e+01   6.5919160612821173e+01   6.3332419685708544e+01  -5.2022342296327622e+01   6.0493025621628874e+01   6.6281622716356821e+01   7.5232993809149150e+01  -3.9073049630538115e+01  -6.0745140454147545e+01   1.6424387142259803e+01   4.4674699960590658e+01  -3.2317762352674166e+01   3.5368138605434524e+01   3.2305541537844363e+01   7.9236626550199759e+01   4.9982429207294444e+01   5.4687686997786017e+01  -6.4044628210386549e+01  -7.8066331966811020e+01  -6.0841366192717743e+01  -8.4160100707859442e-01  -6.4788125969836543e+01   6.5966824957154159e+01   6.4427054889699008e+01  -5.4488468828838535e+01   5.2304393710710286e+01   3.9945095907871192e+01  -2.7730764089026820e+00  -4.7095204427416995e+01  -9.1008115974724433e+00   2.6594812807904020e+00   5.7901886244258776e+01   3.7002107257490096e+01  -2.5583323363952026e+01  -5.8915777941660849e+01   4.2520134506058014e+01   7.5900643316982610e+01  -1.7887771473213917e+01   2.2484969358185936e-01  -6.0951199969719724e+01   7.3182108920618020e+01   5.1704628826912796e+01   3.9696693923183105e+01  -1.7665233061493019e+01   6.0427935486858672e+01  -6.7688272366155061e+01  -3.6793657968190338e+01   8.9905286249660463e+00   6.3814599804493866e+01   5.1978914128606618e+01   9.6097594916865887e+00   7.1227776776639644e+01   5.2442849824411297e+00  -1.9302300111997077e+01   6.6242017665059308e+01   4.9590896651889636e+01   3.4200028308760380e+01   7.9875785335840561e+01   7.2324139472248106e+01   3.1812110073776964e+01  -5.3865990030516862e+01  -4.5694442896961441e+01   1.3498230769065316e+01  -1.5235464319230744e+01  -6.2448813311033334e+01   2.2794681462829317e+01   7.0211345772357333e+01   4.2088396010030237e+01   1.9671740578334663e+01   6.2943900070592719e+01
