# Supplementary material for: An improved golden jackal optimization for multilevel thresholding image segmentation
Source: PLoS One. 2023 May 5;18(5):e0285211. doi: 10.1371/journal.pone.0285211 (PMC10162520; doi:10.1371/journal.pone.0285211)
Supplement: S1 File — (ZIP) [file pone.0285211.s002.zip › CEC/CEC22/input_data/shift_data_6.txt]

   1.8154450402667024e+01   1.8479176246784164e+00   1.7951517970278630e+01  -4.8837473526986997e+01  -1.1417568070542799e+01  -5.5066561612797230e+01  -6.3701026283065332e+01  -6.3148739479085776e+01  -6.0864424994617899e+01  -6.8390884543019752e+01  -5.5965145330859940e+00   1.9380242423797128e+01  -3.6265583241482069e+01  -7.5657539589171080e+01  -5.6267875198399587e+01   6.5821540498091622e+01   2.2631151425946115e+01   4.1762015876249421e+01  -2.5799167876038311e+01  -6.6144925759241460e+00   3.0223276442952113e+01  -3.7392823303766932e+01   1.8818733589173632e+01  -3.3544566758696249e+01   5.6466486592062978e+01   7.2240152802430146e+01   6.0248150443773795e+01  -4.9335491493966188e+01  -6.1605539089816403e+01  -4.4295482544366031e+01   5.8248768401448103e+00  -2.1294947686276842e+01   1.5814236745151803e+01   2.9876975766325828e+01   6.2331704638121494e+01  -7.1040147091746405e+01  -5.1752170981723893e+01  -3.8737689833500283e+01  -2.4353031639174105e+01  -2.1402759599221291e+01  -3.6180584112266352e+01   7.2922825139445649e+01   1.3922118662820253e+01   6.9048366019990453e+01   1.5887697979755558e+01  -1.5460054248319963e+01   2.8682484863643651e+00   4.6652310326067862e+01  -7.4620349777219985e+01  -6.4218705736202523e+01   3.6212691644305693e+01  -1.3291534154345996e+01  -3.0814532093151719e+01   2.0159110399037189e+01  -6.5831523382026475e+01  -3.0413481719053109e+01   4.0612747874396277e+01   1.8453524978111275e+01   6.8394307116230152e+01   6.3119702480323468e+01   5.2839586796629987e+01   7.4935290960099223e+01   7.7435166387555739e+01   1.2841475649197349e+01  -1.3318763940277861e+01  -8.4655442500792191e+00  -4.0402211081423893e+01   3.8354508596626147e-02   4.6242259836868413e+00  -4.0633892175105345e+01  -5.3825786995620369e+01  -1.0002035391517936e+01   5.5791174758128420e+01  -7.7725840135349813e+01   6.1804845175614986e+01   3.4032866560869323e+01  -9.6117114692980863e+00   5.5965335506929705e+01  -3.0606135032421975e+01   2.6885100839140534e+00   6.5788980343280826e+01  -4.4607370479315229e+01   4.3924354148993444e+01  -3.3798178673627888e+00  -4.5988967663603404e+00  -1.3657952218157220e+01   5.0797069431653739e+01  -1.3654062195519941e+01  -4.3823320103726964e+01  -5.8540983339092222e+01  -5.8306980122955039e+01   3.4585073494624851e+01  -8.6697758402068956e+00   4.7077453642653978e+01   3.0763372085412669e+01   7.9994639530775430e+01  -1.0093406257263112e+01  -3.9878965821060802e+01  -5.7785545688954016e+00  -1.6663942493808293e-01
