# Supplementary material for: An improved golden jackal optimization for multilevel thresholding image segmentation
Source: PLoS One. 2023 May 5;18(5):e0285211. doi: 10.1371/journal.pone.0285211 (PMC10162520; doi:10.1371/journal.pone.0285211)
Supplement: S1 File — (ZIP) [file pone.0285211.s002.zip › CEC/CEC22/input_data/shift_data_7.txt]

  -3.0590574643849664e+01  -5.5788039181282763e+01  -2.9574519819381891e+01   6.1045395648593740e+01   6.9964665914869244e+01   5.6140031207418076e+01   2.5504503075734007e+01   1.4183193861592187e+01  -2.3060768220136296e+01  -6.2331475830791277e+01   7.4885711891057781e+01   4.4159753007888668e+01  -4.7031196414973209e+01  -5.3318146454784156e+01   4.1912534442689520e+01  -5.6033621717260047e+01   2.9197980104572139e+00  -4.6954838245620408e+01  -4.9966394142232090e+01   5.4813651505305273e+01  -2.6959150334335469e+01   1.7560330823790451e+01  -6.3519844554141088e+01  -5.8027421449323846e+01  -6.6872298785891530e+01   7.7274305521172607e+01   2.9252894348117010e+01  -2.6604691197445938e+01   5.4955044526120219e+01  -5.0566649497750518e+01   4.6321891307049384e+01  -2.7972802421065417e+01  -5.8890290846531414e+01  -9.1182576534888966e+00   2.9443617812098765e+01  -2.1115432056186457e+01  -7.0665683257703620e+00  -4.7813851222309218e+01   7.2602506649029664e+01   7.0329250241783086e+01  -5.6291186351464688e+01  -5.9690090669174651e+00  -1.1353876819533184e+00  -4.2460770589514063e+01  -3.8171297962857082e+01   5.4995138260999312e+01  -1.6711247384879393e+01  -6.5934797667867869e+01  -6.1444038553835867e+00  -6.8995597431899796e+01   7.0993962060191649e+01   7.5520345641076744e+01  -9.5508104234704803e+00  -4.0470787268351202e+01  -3.2521619178597632e+01  -3.0853534690501888e+01   4.6424567348521464e+00  -5.4229657339970423e+01  -7.7850912882877012e+01   3.9707177486134313e+01  -1.4679905406515985e+00  -3.2517016731443356e+01   4.6499794631497835e+01  -7.7951628415822810e+01  -5.3018784733963571e+01  -4.6715023725626537e+01  -1.9403756605183595e+01  -3.8937263320636589e+01  -1.8584629939209961e+01  -3.1875388301850940e+01  -4.9651189208799593e+01   7.2462967705197144e+01  -3.4901778751472833e+01  -3.4195476004013550e+01  -3.3651994556957874e+00  -7.8907251879064020e+01   4.5817668571051996e+01  -2.2444326329251901e+01   5.8207384263261872e+01   5.1507312642180977e+01  -7.6596422864401916e+01   3.9209179970998917e+00  -2.1131222742205125e+01   4.7539371758484918e+01  -4.5778855143943268e+01   3.4781595745487891e+01  -6.5720305585172170e+01   7.8824030011344718e+01  -4.5275993293745529e+00   6.4638071202038816e+01  -2.7937307333544510e+01   5.7675645117496913e+01   7.4567489770505347e+01  -2.4199427116755132e+01   2.2844869654088029e-01  -4.6275723747106667e-01   6.2439109823870979e+01  -2.5881190200280955e+01   5.4836303878033675e+01   3.3759278111979029e+01
