# Supplementary material for: An improved golden jackal optimization for multilevel thresholding image segmentation
Source: PLoS One. 2023 May 5;18(5):e0285211. doi: 10.1371/journal.pone.0285211 (PMC10162520; doi:10.1371/journal.pone.0285211)
Supplement: S1 File — (ZIP) [file pone.0285211.s002.zip › CEC/CEC22/input_data/shift_data_8.txt]

  -1.4386804758751207e+01   7.0924510683363536e+01   5.4035479973086844e+01  -5.0249947519157985e+01   5.9854126935756824e+01   5.5338090773363639e+01   6.9756035554109161e+01  -8.9322980162372332e+00   3.8997577178756508e+01   4.1910300289238947e+01  -2.5503293682589799e+01   3.8681264045965513e+01   1.4585345438954116e+01   5.2297602990780776e+00  -4.2492532913802442e+01  -3.1909567445474476e+01   2.4433991652184162e+01  -6.0037932192924401e+01   4.5061799696209746e+01  -1.1038922471478081e+01  -4.2750485842465650e+01  -7.0565978805798096e+01  -6.8120899448227561e+01  -7.8587942182360194e+01  -2.6117275794091299e+01  -3.9298971157194565e+01   6.9000883283559649e+00   7.1936935003817524e+01  -2.5160305936429793e+01   6.4948701516235573e+01  -6.5714594007336835e-01  -7.0588545698015281e+01   6.3575407810311489e+01  -3.9771916109962348e+01  -3.4668874913206736e+01   3.1533008247396445e+01   6.5350079157087052e+01   6.4615034535813621e+01   8.6101602206985284e+00   4.3890549583309586e+01   1.5372336998289608e+01   6.8728379467841421e+01   4.9311081164195706e+01  -5.8739457440906882e+01  -7.3923277837188579e+01   1.3951767376601588e+01   4.9774160348705088e+01  -7.6224633453518450e+01  -3.2116025701219229e+01  -8.6146011318148119e+00   4.4509182593091012e+01  -1.1361894419119643e+01  -4.7463498376060045e+01   1.7520309948139037e+01   3.8798279057628605e+01  -3.0273827909619467e+01   6.6830459722704461e+01  -2.7927943816374963e+01  -4.7111988558951758e+01   3.1741961501418594e+01   3.1917066827377802e+01  -4.6102934635292243e+01  -4.2415115882835870e+01  -5.0074975007248568e+01  -4.5616084738455754e+01  -1.7427749701509136e+01   2.9511781221959637e+01  -1.4531274414868687e+01   4.0198197532537483e+00  -2.1210362161141987e+01  -1.8076285989059269e+01  -2.6128570822127429e+01   1.7312538467958820e+01  -5.2633583845865715e+01  -7.6051654463657954e+01  -7.2634920988527554e+01  -6.0965382187145476e+00   1.8963608884701323e+01   1.6256434768557749e+01  -1.9000255399849380e+00  -6.3628923669284639e+01  -6.5264130287461043e+01  -2.2063988427661354e+01  -1.8044283793328461e+01   6.7500432239612769e+00  -6.9294015670797791e+01   5.8075716090423853e+01   3.1887826651282527e+01   7.4064308707632264e+01  -5.9165141289664966e+01  -7.5520441932380407e+01   4.4924645325599542e+01  -4.7478957384582124e+01   7.1242067176495709e+00   5.1059940257603273e+01   4.3774685567139969e+01   6.8561692418792139e+00  -2.0115117380449135e+01   2.2594240690858214e+01   1.0719636013135144e+01
  -5.2412660630612010e+01   1.1168314789965896e+01   2.3054565060443508e+01   3.5083477751856428e+01   3.0489352374565485e+01  -3.6035274783165789e+01  -6.9155830564515583e+01   2.9721181346905034e+01   1.2844306564351687e+01   7.7867542422314898e+01  -5.5393421012625758e+01  -2.8617737604592808e+00  -5.2938743705367131e-01   7.1437135401851094e+01   4.8099088437901386e+01   1.4357303648422148e+01  -1.8913573773071903e+01   5.9710313601284433e+01  -5.4051256421045984e+01  -1.9882848748882697e+01  -2.7415554320167544e+01   6.7215833121545529e+01   7.8022759585651926e+01   3.0569959073592891e+01  -9.0542712924323379e+00   2.4796289716286722e+01  -4.0816370804242965e+01  -4.5601575507596870e+01   2.3549864563881357e+01   6.7657372386966541e+00   2.4948436264390331e+01  -6.1687546542700169e+01  -3.4905182690781160e+01   4.7381213620016915e+01   4.2747203675446663e+01   2.6702881542361752e+00  -7.2302199203661729e+01  -7.9037925511150590e+01   2.2962829280161685e+01   5.2466846684211326e+01  -7.5226981809002808e+01   2.3612668733863472e+01   6.7341126637226495e+01   4.0121309731212122e+01  -4.3108465840624870e+00   7.5475031388679071e+01  -7.2400100816227535e+01  -5.1414453284542290e+01  -7.2660618502954307e+01  -4.0212139565596424e+01  -3.0976366921782663e+01  -7.1032745610472162e+01  -2.1886564652382656e+00   7.2330434572105503e+01  -3.8457082460847253e+01   1.1047091481763447e+01   1.4295275471310726e+01   2.3619270611377093e+01  -7.5990164784710004e+01  -6.7507691019916763e+01   4.6142167738705020e+01  -6.2604278154021259e+01   3.1865738242802088e+01  -4.2104946826633508e+01   3.5096059435557599e+01  -7.8937186374765446e+01   6.6172835880039656e+01  -3.6408073963787444e+01   3.3735471174929046e+01   6.8628756428430208e+01   3.4881816112846984e+01   5.8266566631508326e+01  -5.1988717863330947e+01   5.2134111860829456e+01   6.2803640826979489e+01   5.5414475317771767e+01  -7.3106867347428050e+01  -1.2072113422710501e+01   1.3699069223226546e+01  -2.8049378236778722e+01   6.6538406343450021e+01  -5.5204716872053563e+00   6.4036074787395108e+01  -6.2777144714620494e+00  -3.4381588840103518e+01  -4.8521379098538951e+01   1.4900980971241826e+00  -5.3036831418535133e+00   3.9258917931122198e+01  -7.3016775433447556e-01  -1.0655344968035513e+01   5.6513987351448272e+01  -6.7867332445395803e+01  -3.8019606526018869e+01   6.8415909538239191e+01  -6.3860471069747803e+01  -3.6478707025050511e+01   7.8109703189744479e+01   8.9852201011894373e+00   6.3247171170658973e+01
   7.3346246917427635e+01   5.7225139793579068e+01  -6.1826075411320701e+01   4.8010575450961746e+01  -6.3762857742497168e+01   3.7576208608958964e+01   6.0701716905786526e+01  -7.4260001768479128e+01  -2.7143714708808677e+01  -4.3972298523398301e-01  -3.7226959201147295e+01  -2.9802038541902807e+01  -5.6822292331989061e+01  -5.3161280738730582e+01   6.5379375808583276e+01  -7.8654562293856671e+01  -3.6156536774782715e+01   2.3340710136732419e+01  -6.9008749405391868e+01  -4.8558712497613726e+01   5.7396235433125980e+01   3.9294165398596860e+01   2.0664822670009372e+01   4.5302149875695889e+01   3.0156623601055063e+01   4.7241261630897064e+01  -6.9149556989385545e+01  -2.5679556180573794e+01   4.8598662592749420e+01  -5.0432102256655735e+00   1.1348185186902148e+01  -4.6594743161739196e+01   7.9879067905190894e+01   1.2819717055568340e+01  -5.5198112029208858e+01  -5.8141259175791063e+01  -5.0992769846223656e+00  -5.4414065907902113e+01   3.2271711677439377e+01   7.8175631872460078e+00   5.6455233182970076e+01  -2.2592206384331082e+00   4.7971518479274366e+01  -1.8745074549105517e+01   4.3679206086173281e+01   4.8121584758219115e+01  -9.5039415850788096e+00   1.8087338061112604e+01  -4.8423010207909627e+00   1.6254929185032346e+01   4.9831842080611665e+01  -3.9471780989073117e+01  -6.6458708697212259e+01  -9.7909878910477204e+00  -2.8184919459831399e+01   5.5321134570669912e+01  -6.4773891501489047e+01   7.7757795064597289e+01   6.1245845957308006e+01  -5.7762971741036964e+01   5.5413184415275779e+01  -4.7349004096979748e+00  -5.6602749754024089e+01   7.1854623015902291e+01  -1.4900388493621904e+01   4.8698563441959472e+01   7.1844774071054891e+00   7.3668209885092551e+01  -3.4651242711884549e+01  -7.4026100431581071e+01  -1.3861811912554245e-01  -7.7828839032831056e+01  -7.5700124276662308e+01  -7.9396717652397570e+01   3.6400000216625628e+01  -5.5117054182624933e+01   1.6630591750438601e+01   6.1644618554806627e+01  -5.0561254793108095e+00   4.2841575165671102e+01  -4.8761485092696493e+00  -3.1230173170208079e+01   3.1184148840226303e+01   4.8598632119874765e+01  -1.2623862078703876e+01   3.8881786260233163e+01  -2.0148565152729191e+01   3.4702528105444522e+01   2.4528307188548290e+01   4.0126916889160370e+01   4.5776993586577937e+01  -5.4517963531668279e+01  -5.4702240775666304e+00   2.4542303536339805e+01  -8.9014887031640342e+00   5.7140326921427771e+01   3.3785972253319791e+01  -5.0985943862696153e+01  -2.5476266910078127e+01   6.7205865265431754e+01
   4.7975604437280261e+01  -2.1567049751787934e+01  -3.0505591898460683e+01   2.3299999016942458e+01  -7.4385182534523864e+01  -1.1581768920450362e+00   1.6042648114283871e+01  -2.6602780525853291e+01   5.6279643360655591e+01  -4.2229825978274377e+01   3.7221713359105266e+01  -3.2550116144376858e+01   4.4619578099166780e+01  -7.4746694972155012e+00  -1.5467039711525217e+01   2.3202419031040009e+01  -8.4344040194686514e+00  -6.7539241859474799e+01   1.8961448313184757e+01   4.5814753613348472e+01  -5.2214590558882144e+00  -2.0544733340174304e+01  -7.8743078596304628e-01   6.8380180852664720e+00   8.6238808970078273e-01   7.0261794920201311e+01  -1.6744106911469302e+01  -7.6899256704793899e+01   1.1690816318472296e+01  -1.6834238306076379e+01  -2.5484658603316479e+01   3.3597751253097201e+01  -2.7405483958965860e+01  -3.0594060137213237e+01  -2.3780666265534549e+01   3.9269613992082704e+01   3.6655299032412145e+01   5.0270519130989221e+01  -2.9126138380321738e+01   6.6292221539789921e+01   7.5104106178090021e+01  -5.2746098468427590e+01  -2.0577112214908524e+01  -6.4043478280326113e+01   5.2416690314382635e+01  -3.5488296741381426e+01   2.2273408944845855e+01   5.8559959543198332e+01   6.3445014871398456e+01   4.4594812838637651e+01  -4.3354255748611990e+01   3.9397216785418436e+01  -5.9517074046431610e+01  -7.6544964729130712e+01  -5.1238082768040748e+01  -3.4329402857613474e+01  -6.3717322975265471e+00  -4.8800119191780738e+01  -1.9191710302229836e+01   6.2861631467408330e+01   3.6270108090839398e-01  -2.0022415356720991e+01  -6.9495365190084726e+01   3.4473442987759341e+01   2.6067418103137712e+01  -5.7291400682782474e+01   5.3106573025279943e+01   1.2870909301969647e+01  -1.3199023036844574e+01  -4.7909871503668775e+01  -6.8123474733961501e+01  -5.3297624791645269e+01   4.3834030983892283e+01  -3.0623296580567629e+01  -2.7225345825415729e+01   7.1086665790102757e+01  -5.1119508223198125e+01   3.3374525175138622e+01  -4.3561512453277366e+01   2.2707494731390612e+00  -3.5320109666939878e+01   1.4323531395906364e+00   1.4963240563386698e+01  -5.3345233606801010e+01   4.4449224366084309e+01  -4.2818509144158341e+01  -3.6498372616478413e+01  -6.9036642099282076e+01   6.2540922417557301e+00  -1.7918291793166794e+01   3.6171222271477443e+00  -4.3413076748798169e+01   1.3943928337629851e+01   3.4495535263091107e+01   8.6793659220819208e+00  -1.8684306578098010e+01  -1.0099193421238658e+01   1.8210638486878313e+01   5.3116106423137758e+01  -3.9950513582653606e+01
  -3.5587218696059296e+01   2.5866674956803525e+01   4.5899360126768869e+00  -7.7925760096835788e+01   2.5712196913413794e+00   6.5209753990736674e+00  -4.2513350797124836e+01  -4.2291581054353891e+01  -1.2413110947428788e+01   2.0255007455244197e+01   2.0205225305727321e+01  -6.5007423572711375e+01   3.1900792501820618e+01  -2.9831824517730542e+01  -5.4502677011537685e+01   4.3056654689394243e+01   2.9716447903642638e+00   7.9240696787480587e+01  -9.3519867329634661e+00   7.8804258755782740e+01  -6.4178691290402170e+01   6.0956625594271641e+00   1.3650780319073601e+01  -1.5786348663170985e+01  -3.7999054993502355e+01  -7.9408677704356933e+01   1.7784534678694108e+01  -1.2300726903742518e+01  -7.2264628876123865e+01   3.1745770774663320e+01  -7.9054298653758266e+01  -1.2703326730385109e+01  -5.4610751780965714e+01   4.8057311624315247e+01  -1.6579248391361556e+00   5.2402364934050645e+01   4.9610837750886958e+01   2.9160632683504666e+01  -6.1960421024803267e+01   2.9784488043647485e+01  -5.1883263910134914e+01  -3.9676958862541689e+01  -3.9345783132755095e+01   7.6530267564826772e+01  -4.1956025068627682e+01   3.5695610256723882e+01   1.1253779580469141e+01  -7.4176323671907340e+00   3.9125569406489639e+01  -7.3449591246177249e+01   1.7094574235889397e+01   6.4049785614036858e-01   6.5418665394847594e+01  -3.5557416932451268e+01   1.5391804285064248e+00  -5.8396759052945654e+01  -2.9385278260980396e+01  -7.1528339389491990e+01   5.6417618792698541e+00  -1.7529380053993957e+01  -4.8590633467114827e+01  -7.5018183154528117e+01   4.7462646774697419e+01  -2.5841315229349451e+01   1.1705876966801414e+00  -1.2189233264042638e+01  -5.1145179921363095e+01  -2.2499109375522991e+01   4.8064037032455225e+01  -6.0669953583120346e+01   6.2452718570107928e+00   2.4089256960940201e+01  -2.3635158587077242e+01   3.7916828351987910e+01   1.0854580765056694e+01   1.1181196225425786e+01  -4.5574707290890956e+01   1.5989704504604314e+01  -6.9101546505979059e+01  -3.2213961407641861e+01  -6.4007593795660696e+01   2.5559217099826419e+01  -4.5885051703958332e+01  -7.1920827347748371e+01  -2.7363635619805954e+01   2.9446235603395028e+01   7.8560331753716028e+01  -2.2074927332845949e+01   4.8633668370839985e+01  -3.6529655399047613e+01   6.1931209615399695e+01  -4.7287391893233810e-01   6.2961846552305786e+01   5.4461166772274844e+01  -7.1774775382026462e+01  -3.8937269251298751e+01   4.8835661545784987e+01  -6.6808531322893003e+01   6.6400653676316452e+01   4.3999717211350671e+01
  -1.8384624668576116e+01  -3.7447585354301886e+01  -3.8849438066989855e+01  -2.2078793059139876e+00   6.4311409264947940e+01  -6.0942466548151558e+01  -6.2044297813458506e+01   3.5894897432948881e+01   6.7965962538479815e+01  -2.8685216857439475e+01  -7.0789991873684329e+01   1.6432598397337181e+01   4.9249112696037216e+01  -7.4454046604434978e+01   1.3463568395685204e+01  -4.4943173056907568e+01   3.8097698259212869e+01   4.7315268061736262e+01   5.7667494197221238e+01   4.8300218679150673e+00   4.1796477434130608e+01  -3.4096539818726733e+01   3.3674614847486197e+01  -4.0359798092562613e+01  -5.6088415484916609e+01  -1.7808238969095164e+01   4.0674344811902543e+01   5.5368830661926808e+01   7.7722196339500229e+01  -4.3982675923026484e+01   4.4368295608259871e+01   7.9058694235542177e+01   6.7256133587684541e+00  -4.9923470691742125e+01   5.2252173232032064e+01  -2.2855114492985940e+01   8.4517194519060297e+00  -1.6841781519745371e+00   7.9740895576654424e+01  -3.3268791862422972e+01  -3.4016537637457503e+01  -1.8647602738182805e+01  -1.5524995967524591e+01  -8.4679468164536864e+00   2.5766149771290902e+01  -2.6076068443281599e+00  -2.6658981611327725e+01   3.8528046253383179e+00   2.1419118555923514e+01  -5.1280074501074886e+01   6.5407833487450995e-01  -2.6223083351842632e+01   1.6006360992792231e+01   5.9157751557956331e+01   5.0676121563965509e+01   4.5036908498516731e+01   2.0694846319358259e+01   1.2411472557304181e+01   4.3645459977744828e+01  -8.2905674764376904e+00  -2.3690993640427941e+01   4.5288142061460830e+00   6.9881700242814475e+01   1.4102021782706501e+01   5.1470933416611949e+01   1.5556531235369169e+01  -1.2997966057154335e+01  -6.1122413760573792e+01   2.5110592935751470e+01   1.8866513953947702e+01  -5.5239853690955719e+01  -6.8898074957029003e+00   4.9608682417128556e+00  -3.6643697465138366e+01  -4.7483740426359574e+01   1.8364960731177106e+01   4.9722489581314143e+01  -5.4513337890856590e+01   5.9100608078344081e+01   5.4353809434153980e+01   1.4572004705002534e+01   5.4518525387401937e+01  -5.5472950856887245e+01   4.2608948570959711e+01  -5.7670398142966626e+01  -8.3049038910795474e+00  -5.3646486486143658e+01  -4.3118586001507282e+01  -2.5066900816311549e+01   7.0552900466394092e-02   2.4973271672135809e+01  -7.0368210743352876e+01  -5.4256409767203223e+01  -1.2319204842820394e+01  -6.2649845718708747e+01  -7.8049375883326576e+01  -7.9262503839685820e+01   4.9029934533419990e+01  -6.5971877002144169e+01  -5.2489078985754901e+01
   3.1457367501900237e+01   3.7205998996834268e+01  -3.4830374286896717e+00   1.2172505503600698e+01  -2.9763464725466196e+01  -6.7102334888233955e+01  -2.5886847277119220e+01   2.8672411008119774e+00  -4.2151671548444625e+01   1.5757871724552415e+00  -9.8569232867364427e+00  -5.1767986560132350e+01  -6.7017363139901946e+01   2.4581346605243787e+01   2.6194026281216196e+01   7.0493656295581559e+01   5.2014642590663698e+01  -3.3526366480405613e+01  -2.0297813529287378e+01  -4.6280947393868558e+01   2.9044671653325050e+01   4.9037854217476145e+01   4.9251741700457288e+01   4.9232960820772199e+01  -7.6560962004848278e+01   1.4953340649117409e+01   6.1713253646024157e+01   1.6984333262305864e+01  -5.2618735755150556e+00  -6.4089444764000106e+01   6.9648814688273148e+01  -2.9848319350671172e+01  -1.1968898339182557e+01   6.7236469866352380e+01   7.2572286386309326e+00  -7.6800032204389581e+01  -6.3062015942792414e+01  -4.1205714110846500e+01  -3.0077580674587558e+00  -5.0519977913480240e+01   3.3303769574176414e+01   4.8152598820697797e+01  -7.5459687469275522e+01   1.5217855862908930e+01  -6.0530609628432714e+01  -5.2017581263565262e+01  -6.0494418336308755e+01   4.1890793119506348e+01  -5.5015179153073198e+01  -2.1429678979064189e+01  -1.1798854401241455e+01   2.8847468151174240e+01  -2.3017206441153405e+01   4.7849298372794550e+01  -7.6667295655546383e+01   7.0308729249196460e+01   5.9077457634302533e+01   5.1147126661216433e+01   7.8933004475633155e+01   4.7146954342325664e+01  -1.4530114672393591e+01   6.2206378526150424e+01  -2.2852642822476405e+01   2.0680101948175626e+01   7.9977932997037627e+01   7.6755769012847807e+01  -7.6164642421605365e+01   1.7372638203842861e+01  -3.1436258643603072e+01   3.1512385621439845e+00   5.0683408619222888e+01   3.6141742521962961e+01   6.2558746277614844e+01  -1.3745629600130780e+01  -5.6156570699138832e+01   3.5895008893634660e+01   1.5482158064601085e+01  -2.2540850366717599e+01   7.1919972728900603e+01   6.8475159825978409e+01   3.3474762224347685e+01   3.7761796782613636e+01   4.7989557683463005e+01   1.7522854105347236e+01  -7.0696832890946808e+01   3.4803026260250727e+00  -6.9355247604360457e+01   1.2997434868010430e+01  -3.4020197481857704e+00  -6.7211707332735742e+01  -5.6067557517470590e+01   7.0585415791061436e+01   7.1755004603301643e+01  -1.9526882799121964e+01   3.4002205030062328e+01   2.3094887528147030e+01  -5.2902033599513601e+01  -1.0777813208651642e+01  -3.6179576831022082e+00  -2.4281783659142341e+01
   5.3983777369364994e+01  -7.9346985637837548e+01   3.8074970874038975e+01  -2.1711085135913962e+01  -1.0551640910353346e+01   6.7291627922696819e+01   4.4786856769019209e+01  -5.5849722828646065e+01   1.8260427058795667e+01  -5.5619338955552941e+01   1.4690319820628650e+01   5.2004820542412261e+01  -3.6267223740120990e+01   5.1071543829083232e+01   3.4999708400573446e+01  -5.9228472848994876e+01  -4.9515806303134099e+01  -2.1641436177138907e+01  -3.9466668519874418e+01   2.6177534048528194e+01   6.6528924548313455e+01   1.7800636292342393e+01  -3.3742041536486724e+01  -2.3126541699807412e+01   7.9685521051141208e+01   6.3884230486994717e+01  -1.0204861064536898e+01  -6.1807437471024429e+01  -5.5617521013886446e+01  -6.3298148549766346e+01  -4.0740732115107001e+01   1.5187642417469826e+01   4.4195845505313876e+01   2.0984552937086928e+01   7.4275510762946453e+01   7.0547446589240550e+01  -4.3301950512128862e+01   1.4017799763948563e+01   5.4658162723601869e+01  -2.8584831742842137e+01  -1.9948072748234530e+01   1.3278729854747061e+01   1.8349495538673128e+01  -3.4061209321981863e+01   7.1314113828965517e+01  -6.8351759242057682e+01   4.5184136024296350e+01  -4.2716353302223773e+01  -3.0043960391564276e+01   7.6702566592349939e+01   6.7769848840203991e+01   5.3022512527658840e+01   1.5250788740464854e+01  -5.9222202499966230e+01   2.9005461907482456e+01   2.0466533998244692e+01  -4.2582101819376511e+01  -3.9603256258928802e+01  -1.1075049576850166e+01   6.7440072731785506e+01  -7.5087796194054093e+01   7.8603889010196497e+01   1.2412915198324674e+01   5.1156295271197472e+01  -5.2375177966605492e+01   4.2287183825991669e+01   3.6506997475636659e+01  -6.7243239270170790e+01  -7.6181289790282619e+01   5.8903351505707647e+01   2.0284100780395839e+01   1.1005419721363774e+01   6.4848687872685815e+01   1.6041287370045339e+01   6.8791379044200937e+01  -3.2329647377286875e+01   3.8355549621561330e+01   7.7104050634942979e+01   3.7899155150120684e+01   2.0486395048204063e+01  -2.5083172258494038e+01   6.8856186064358894e+01  -6.7370469027837032e+01   1.0452878137330002e+01   5.0113920779020489e+01   7.9424140996962848e+01   2.0078718366138041e+01   6.1389868206060427e+01  -4.4402990831249852e+01   1.7782598138685618e+01   7.7840006022639571e+01  -2.7580917050866837e+01  -2.6836762671748531e+01   6.4829941623299362e+01  -1.7203837775254549e+01  -1.1140658093216203e+01   7.6963600008265857e+01   9.2934021918538043e+00  -5.3336775037151192e+01   2.0922472762373495e+01
  -7.8518023005927930e+01  -1.3405178299828050e+01   7.8311907670605891e+01   6.5741604314065356e+01  -4.6350078149861694e+01   3.0033532231130419e+01  -8.2421865427131706e+00   7.4201695841831011e+01  -5.4299884076369871e+01   5.0416961238913686e+01   4.9336426482226898e+01   7.7018856322867265e+01   6.5837082297465344e+01   3.4692394332351348e+01  -2.8000682277605254e+01   5.3195364649032875e+01   6.6098021284722734e+01  -1.5617829173625367e+01   5.1589790830197648e+00  -7.6503394937377138e+01   2.9376476867765411e+00  -5.0405789048599914e+01  -3.0492103732420180e+01  -5.9544258927714196e+01   4.8707305617959847e+01  -7.0723535823972679e+00   7.8654028727977547e+01   1.3682928799503916e+01  -4.3675680389476788e+01   4.7169409766406474e+01   4.9944288023721562e+01   5.3405310804678734e+01   2.9383720821414013e+01  -7.6939484945004565e+01  -7.4940631767241584e+01  -4.4142967520348250e+01   1.6048828184627382e+01  -1.6437060997093589e+01  -4.0796163868529796e+01  -9.2671019478082197e+00  -3.2586795777355686e+00  -6.9740747670522310e+01  -5.8967296113710525e+01   6.2852652482154156e+01  -1.8913328425452733e+01   2.3354298542884315e+01   7.4312980686460151e+01  -2.9749950474943013e+01   6.4364943593910397e+01   1.4398777588456300e+01  -6.1438885836600740e+01   7.7368052362170090e+01   5.5022872533194196e+01  -2.9506383708448329e+01  -7.9413613863016295e+00  -6.5373379946394536e+01  -6.2794465526377067e+01   4.1081165414806996e+01  -6.2699536620965013e+01  -3.8266051608261677e+01  -3.8776681798871920e+01   1.9780362697215921e+01  -4.3679173609092441e+00  -6.5278638363479928e+01  -6.6497315117389576e+01   1.8620472849635629e+01  -2.5436841671092829e+01   4.5930291986991790e+01   6.8270404474935688e+01  -2.5568423134073814e+00   7.6048663279064314e+01  -4.5179873182056411e+01  -4.1103730071850002e+00   7.4018044960693473e+01   1.6938918307860810e+01  -2.0383470060482374e+01   6.9882393146810301e+01  -4.5669931626724981e+01  -6.1692125989912135e+01  -7.8707706614727016e+01   5.0328704611551345e+01  -6.2237741357757592e+01  -1.3453503704375356e+01  -4.5341229504598878e+01   7.2666532997352320e+01  -1.8683185869214675e+01   3.9019579682042625e+01  -5.8843762633783633e+01  -6.0361302016471186e+01   6.1092156118290575e+01  -2.2569325599153210e+01   2.2003981950694687e+01   1.9603570544907623e+01  -7.2684460442831949e+01  -4.3956994337941055e+01   6.9594273152572228e+00  -2.5628970024003166e+01  -4.0758500334228621e+01   4.5403291254026485e+01  -7.9379592053303298e+00
   8.9724196684418338e+00  -4.8787615135678841e+01  -6.8781687753639034e+01  -3.8867954488316528e+01   3.4545359322123865e+01  -2.8863280667394065e+01   1.5707766197485740e+00   5.3541155571835652e+01  -7.6972112803241288e+01  -7.4935896908368875e+01   7.7319886787477827e+01   1.4168407960873287e+01  -2.3229400213448983e+01  -4.1645375844857362e+01  -6.7570327998870198e+01  -1.0005608950744183e-01  -6.9376897471666751e+01   7.1450788784516410e+00   6.5574972697335753e+01   5.6563979547733432e+01  -5.9264517789364106e+01  -1.5333248309480608e+01  -5.9957026360536474e+01   6.6372514718385659e+01   4.2372862932445884e+01  -6.1646177126861261e+01  -5.2604320602772908e+01   4.7689139574621407e+01   4.2573725153959231e+01   5.6269943993664320e+01  -5.7597473715244547e+01   2.6706110415377708e+01  -6.6774475560884213e+01  -2.3687261428538360e+00   2.0241729470082433e+01  -1.3909283614675180e+01  -3.1882257349734314e+01   3.8753511662945854e+01  -6.6931990267211575e+01  -6.9314126255602631e+01   2.6867930253440484e+01   4.2123410043364117e+01   1.5392773814216616e+01   2.2503487910378485e+01   1.1601461661793973e+01  -1.9803332397622675e+01  -4.1688978341263244e+01   7.3240042534302944e+01   7.4467435662852335e+00   4.9019378982959026e+01  -6.5808617771514051e+01  -5.5355475205627954e+01   4.2909205859019053e+01   2.8665151609417587e+00   6.5575125568348511e+01  -1.2225676974386758e+01   4.2282089454253246e+01  -8.9517218139729096e+00   2.1091904888438016e+01   4.4324235117213906e+00   6.5390467540077154e+01   3.2555852107962522e+01   5.6704342339515847e+01  -1.0985059676219272e+01  -2.9536199225828145e+01  -3.2571275525061075e+01  -4.5038938349596663e+01   6.2417425370969539e+01  -5.8937505280104233e+01   3.3500023999018609e+01  -3.2220983892782115e+01   7.0185375760395715e+01  -4.6381129003307379e+01   1.2033106019735851e+00  -8.3872877621964026e+00  -8.9813065272668879e+00  -2.2105438004296943e+01  -7.0187333452602530e+01  -2.6339802232729177e+01  -5.6425073716987427e+01   3.1683076977582218e+01  -4.5718999831806400e+01   4.8495985962681466e+01   7.7210038735163408e+01   2.3976465117175348e+01   6.2181675738739628e+01  -1.2934521919551548e+01   6.7514939257649218e+01  -7.4640111935623040e+01   7.1867880109636062e+01  -3.9439196128137034e+01   4.4080445041917473e+00   3.7210148262423530e+01  -5.5726662676654129e+01   1.8103052430834179e+01   6.9474568436608919e+01   3.1636448263952715e+01   3.4201048963796836e+01  -4.7178049400066051e+01  -7.1430504496875457e+01
