# Supplementary material for: An improved golden jackal optimization for multilevel thresholding image segmentation
Source: PLoS One. 2023 May 5;18(5):e0285211. doi: 10.1371/journal.pone.0285211 (PMC10162520; doi:10.1371/journal.pone.0285211)
Supplement: S1 File — (ZIP) [file pone.0285211.s002.zip › CEC/CEC22/input_data/shift_data_9.txt]

   5.2898156995371991e+01  -2.5374962177767859e+00  -3.0398007868974481e+00  -6.3755983993297434e+01   4.4371355345645618e+01   5.9527175796929363e+01   1.8410195262362340e+01  -6.1651242866018436e+01  -3.6398219706676073e+01   2.8229167869421268e+01  -6.4245506435747032e+01   5.8158373636267321e+01   6.1421749322405901e+01  -2.6275964674668369e+01   4.8144321441717594e+01   7.0372656810270925e+01   7.5925877464900665e+01  -1.8486526214744210e+01   6.9072231086470293e+00  -4.4861035598842911e+01   7.9235193013788759e+01   6.2869490295122141e+01   5.2070482866871394e+01   6.2811968385620027e+01  -4.1043740068117032e+01  -6.2547725743869194e+01  -1.0520952028464968e+01  -3.9756583157813452e+01  -7.2500347230816420e+00   7.3661933724611032e+01   3.7951230267971397e+01  -1.7647817299537273e+01   2.6348696326067994e+01   8.4701278398139994e+00   2.8466938061857100e+01   2.1041185925268188e+01  -7.7620504981661455e+01   2.1970204482772484e+01  -3.7334825004141230e+01  -4.3657343057756009e+01   7.3417630334113554e+01  -3.0302856206103623e+00   2.3789599623433126e+00  -7.5569768456541823e+01   6.3451814651233988e+01  -7.5507444193357344e+01   7.2345562543880916e+01  -3.9428425121786269e+01  -7.1010162625000888e+01   4.8138543471758510e+01   5.9811764320270981e+01   3.6378107937228918e+01  -7.3712889616243956e+01   3.3443060488180748e+01  -6.3567455984450625e+01   2.0655871885202764e+01   3.8176409329369854e+01  -5.4750402036472408e+01   5.4321152541004658e+01   6.7031700023930384e+01   4.8931768633859122e+01   3.2895310514092124e+01  -3.4137148075800923e+01  -6.4822012327994230e+01   1.2117276972214354e+01   2.9190998910549562e+00   7.3315917697416580e+01   1.7073050514363242e+01  -6.2496641642645301e+01   4.3065205065098219e+01  -3.0141193731753713e+01  -6.4259803049387315e+01   2.1008546846457079e+01   5.7645252276978105e+01  -4.2099718746775629e+01  -4.1377540548042177e+01  -7.9026744804823181e+01  -2.5764115054981836e+01   2.9805286764076580e+00   7.3524579887056989e+00  -6.1107681869113666e+00   3.7600681046769338e+01  -1.2127489699110152e+01  -3.7155980559604231e+01   5.9638775510545251e+01  -5.9562619266827880e+01   1.9221533396850123e+01  -7.2713253666047592e+01  -4.4597835792506970e+01   4.5409561021909845e+01  -1.4293281181851999e+01   7.9064997940820177e+01  -2.1149774218513524e+01   1.9072457680046771e+01   5.4600186671409845e-01   4.7365869402590150e+01  -5.6576984811842898e+01   7.8245212844687151e+00   1.4822234346914215e+01  -7.1788519401004777e+01
   6.7324621217010829e+01   5.7101767141885020e+01   5.3361949759238378e+01   3.6899973454372947e+01   5.3369294265922761e+01   5.9369147075046387e+00  -4.9821810387923293e+01  -1.9738030912232599e+01   3.7489926124685411e+01  -4.0846157122797408e+01  -2.7886885655991215e+01  -7.5049938646634075e+01   9.0148173687117250e+00   3.5853355588323140e+01  -2.9031756533790265e+00  -6.7880370790083134e+01  -4.5233342266284552e+01   3.4510197506523782e-01   2.5698787030623663e+01  -5.6672390137180869e+01  -2.0822803790132888e+01  -4.6267221941737098e+01  -7.0723651456983603e+01   6.4752657115809924e+01   5.4933322052905950e+01   5.3311322490363999e+01   6.3592575892616328e+00   7.7734342931646083e+01  -4.6667750544225683e+01   4.6897111109875661e-01   1.7927170299890996e+01   5.6590918127722531e+01   6.1904176055409099e+00  -6.2729837819342428e+01   6.8158904323428359e+01   3.9211845982452786e+01  -4.4485204687567936e-01   6.7795696431675779e+01  -5.7354515072589052e+01   4.3547847455156898e+01  -5.2377193452966026e+01  -5.3468042219741292e+01  -9.0884524924161170e+00  -5.3098449098457792e+01   4.4805108098688123e+01  -2.0362406606023384e+00   3.2684303127547864e+01   2.7368734931279317e+01   3.8955567303558610e+01   1.7036916770523840e+00   1.3667596733974106e+00   2.2754589046702996e+01  -2.0839196378755940e+01   6.1517624853885557e+01   3.0808100640218754e+01  -3.9062462981353733e+01   7.5239672748017909e+01   5.2262141803401585e+00  -7.0324291388655212e+01   3.6211563961678914e+00  -1.5064701228898345e+01  -3.8182114410298929e+01  -6.3899216823232926e+01   2.9717173888216344e+00  -1.5584213882491092e+01   4.4581621622937554e+01  -3.6274866255128231e+01   9.0730487597515097e-01  -4.5056087939560456e+01   7.5999681180342890e+01   7.5793660541900280e+01   7.1225700992730310e+01  -6.3607318281944529e+00   4.5214889517619685e+00  -1.7972977058018081e+01  -1.3315811334790574e+01  -5.8499934663297580e+01  -9.4817290797278879e+00   5.0351479434571921e+01  -1.1832727288749407e+01  -3.2868509956108646e+01  -6.7228189991427669e+01   6.1401128402632253e+01   7.5151438688464197e+01   7.6900005734013391e+01  -4.4942017576164574e+01   7.3570789714143984e+01   5.2715801211407317e+01   1.5646554700865668e+01  -4.7203540287541010e+01  -2.2225875723280886e+01  -2.8934828652504283e+00   4.9114904501063236e+01  -2.6535690163511639e+01  -2.1293167697867922e+01  -3.8995960372963900e+01   3.7698669257433465e+01   1.8729228065688734e+01   6.1043457067126155e+01  -5.2296166965875859e+00
   8.3872350344374933e+00   2.8046943968183800e+01   1.4068174614602782e+01   4.9853847646086408e+01   6.5728727363854986e+01  -4.4304737238355322e+01  -4.3167189826801042e+01   6.0698636507940776e+01   7.3062116105604034e+01  -4.8148083902964409e+01  -6.8872202443365094e+00   6.4338337734499174e+00  -5.4139315220592223e+01   1.5807848155409028e+01  -7.0475826452707793e+01  -2.5795465034337465e+01   4.3397403401973378e+01   4.9032052346054492e+01  -4.9533547074316786e+01   5.9830793855633026e+01   2.1876190292591318e+01   1.0733099756172439e+01  -2.3500991161680311e+01   1.0378036190931702e+01  -7.5905983624936070e+01  -1.9883160190602375e+01  -7.5625152295280785e+01  -6.9362399081402643e+01   5.5220950331176141e+01   4.3381427934105240e+01  -6.5499946654541397e+00   6.7560972632635838e+01   4.2539152224799224e+01  -7.2018488120296269e+01   5.7290662158881624e+01  -1.9641726756301580e+01  -3.2200558684859686e+01  -7.7826696715236963e+01   3.2774731085065163e+01  -2.0964771705197528e+01   6.3833963088613913e+01  -4.5385587191854412e+01  -3.6672527330309400e+01   2.5303991605203596e+01   2.5036996793484779e+01   5.9177995821078305e+01  -1.7087587520986602e+01  -5.4160732339211151e+01   5.4219670909559198e+01   7.2500129845226240e+01  -4.7207407354939456e+01  -4.5476020185964188e+01   2.6750337821780860e+01   7.0720919254571626e+01  -2.9504229969114171e+01  -1.3211177094472189e+01   6.2911598719149637e+01   3.9918917272202165e+01  -4.0758938219751670e+01   2.8775550393748819e+01  -3.4900207766750924e+01   8.3408970424630202e-01  -6.4078056715465181e+01  -2.8026730274794033e+01   4.5928215912509813e+01   2.1311868960648713e+01  -5.8590437946184739e+00   7.1464201565582400e+01  -2.5670000192555598e+01  -6.2613276980171577e+01  -7.0430495846285712e+00  -4.3066642110732687e+01  -2.5717282128388661e+01  -1.2850566937052909e+01   3.9325592692627382e+01  -6.9297914343559142e+01  -3.8950454759854107e+00   5.2047839747764094e+01  -6.7539954410651674e+01   2.0761416176688584e+01  -4.9485147171414056e+01   1.1070974779814005e+01   3.4432165236413553e+01   6.2661221600445558e+01  -2.1091927381740849e+01   1.1269270671191286e+01  -4.7432571917508064e+01  -1.7279640555977654e+01  -6.2888831905503210e+01  -7.1308225433951350e+01  -4.4520867845286091e+01  -3.1307127594625172e+01   6.6199949369858928e+01  -1.3445781401100465e+00   6.7876212546544252e+01  -6.1932706369987088e+01  -4.1383732643622778e+01  -7.7072825385757170e+01  -5.1714372577012689e+01  -3.7140156025597896e+01
  -7.7317827692869045e+01  -7.7200355647690756e+01  -5.3511025811317850e+01   6.9617387774222252e+01  -5.7028104361625438e+01  -4.9476307772787429e+01   7.8416505350925263e+01  -4.4438849171827940e+01  -6.7580533982990559e+01  -6.4273228302725229e+01   2.6563203444035352e+01   2.1444230372758689e+01  -1.9626278573473115e+01  -6.2655164107054084e+01   3.0421021758774771e+01  -3.3141060002679495e+01   5.2158976966589215e+01   2.4128894921452222e+01  -8.9075550478453280e-02  -2.7425309752777828e+01   6.0071115320581526e+01  -2.9199174775369080e+01   5.8575550121523232e+00  -4.1554586571433852e+01   6.2768672361396565e+00   4.5268121099690035e+01   6.4131614476503628e+01  -6.1841361134239172e+01   6.6512216077424682e+01  -7.7036741471400831e+01  -2.4682486463655945e+01  -3.2760733493026692e+01   5.9531442200546820e+01  -4.4384229688152779e+01  -3.7045395182932445e+01   6.9642999450509905e+01   4.1662978608935596e+01  -4.5484044036587719e+01   9.5880068585220748e+00  -5.5512801650684700e+01   1.2661993457312693e+01  -6.7758759328983146e+01  -1.9166840510054882e+01  -1.7993194394741767e+00   7.2622738737902948e+00  -2.4394718643461687e+01  -3.4779858843786577e+01  -1.7541021861853554e+01  -3.1199562280997430e+01  -5.2548071364196048e+01  -3.2309533670688761e+00  -1.3559261276181443e+01   4.9041666411348466e+01  -4.4872266767952716e+01   4.7747460156561559e+01  -2.6815327612131519e+01   8.0268661491697966e+00  -2.4102651353973268e+01   2.3174654479685546e+00   5.8586245713097156e+01   4.3204910559209488e+01  -7.2843621489053419e+01   6.7898216800716806e+00  -5.5561196598951327e+01  -6.8656491877816848e+01  -2.8877411758935736e+01   7.0509438473037180e+00  -2.1019273335588764e+00   5.8595419657693910e+01  -2.9679933636300234e+01   3.7359828675798994e+01   3.1547377943781845e+00  -7.2314620707330590e+01   7.5755019171049355e+01   7.5922500153967405e+01   3.7547847534319317e+01  -2.6498714526416137e+01  -6.3399074889439660e+01  -4.7597480848244153e+01  -3.7576940852020371e+01  -2.1046832317973873e+01   5.0646353052298700e+01   1.3280627055689985e+01  -1.2413365168689454e+01   3.0307512215481843e+01   3.8893155548206138e+01   5.6437054250592858e+01  -2.9188243164302889e+00  -1.9826164664619679e+01  -6.1344868420318171e+01   6.4842174552773201e+01   9.2334837360463489e+00  -3.4594463602916555e+01   3.8796228546088670e+01   4.8881768085473112e+01   7.3598133002220720e+01  -7.2980578151056818e+01   7.2023474488418302e+01  -7.8091492495542155e+01   5.6925147679133872e+01
  -5.6730034049940315e+01   4.0987273265136068e+01  -2.0297437960420474e+01  -4.2822975349995758e+01   9.2548873914661289e+00  -3.2839925676975366e+00   5.8874422354099536e+01   6.5983788960605764e+01   7.8920341990385365e+00   5.4977571587533490e+01   4.7760283902175857e+01  -2.3606312330628889e+01   7.5340861675953889e+01  -3.7343147257968383e+01   3.8112699727580278e+01   7.3547309671317835e+00  -7.8737036749132457e+01  -3.4392484472315985e+01   7.5252936599428267e+01  -9.1810149369672942e+00   4.1130247582276468e+01   7.1523390117810749e+01  -6.0410037523326480e+01  -2.3936506088793514e+01  -7.6326365878957496e+00  -6.7952552372567609e+01   6.3441193051376004e+01   1.8962031179555705e+01   2.8338867081487024e+01  -4.1282575753183373e+01  -6.6773598396579544e+01   3.3278074071406422e+01  -5.3037462065479467e+01   7.4274038960353494e+01  -2.9956839545609821e+01  -6.5862144612643007e+01  -2.6789816436725584e+01  -4.9291692987685877e+01  -3.0403844601662758e+01   5.2672178821951235e+01  -1.1990440769116599e+01   1.3989574401634547e+01   5.2560453737415585e+01   4.9373795144899653e+01  -6.4487222090590379e+01  -6.1614557756862865e+01   2.9677199042251893e+01   3.4327990011464799e+01   1.9171473526941366e+01  -2.3071049082591685e+01   2.7129830790278422e+01   1.3495731218483174e+01  -3.2858025774759255e+01   1.3306052288648697e+01   1.2921211881992040e+01   7.0402914914490154e+01   2.7539369096765000e+01   6.4275707729289167e+01   7.9610756665286956e+01  -3.8409784454111843e+01   7.5664459055133380e+00  -3.0796893894112152e+01   5.2825295264285657e+01  -5.2557284632957213e+00   2.3074072006658685e+01  -3.2583380580220080e+01  -2.3677149940131770e+01  -5.0302624606668310e+01   7.7218186861471366e+01   5.2901529105799987e+01  -7.2532374207178307e+01  -6.2509851052663223e+01  -6.3830228105108361e+01   4.5499711147276550e+01   1.4265055014875278e+01   7.7670884518730873e+01  -4.0401886042394622e+01  -4.4251666812343366e+01  -5.6013779822743395e+01  -1.9644899906425223e+01   3.5422192746504301e+01   2.1873124333970772e+01  -2.9174280210013631e+01   8.5716098363379061e+00   9.5283557518983053e-01   6.9875260132306835e+01   3.4777902976972004e+00   1.5319713756125287e+01   3.5119150245152021e+01   2.5631367278113668e+00  -7.1874210078210666e+01  -5.8244958599212097e+01  -8.2552905568179167e+00   9.6751991704456497e+00  -5.4611140097776030e+01  -6.4784312054880104e+01   2.8296168184045783e+01  -3.7975279058318250e+01   6.9382927189293753e+01   9.8321804524549190e+00
  -3.0035367890277584e+01  -2.3351373683359185e+01  -4.7810810819180126e+01   2.8331344081243195e+01   2.6892388371234940e+01   2.1725489030464313e+01   4.3364318554924948e+00  -9.0855418933022492e+00   1.7418783240680948e+01   2.9233194007181189e+00   5.1091543869623699e+01  -4.2642684971281646e+01   2.4035515937970725e+01  -4.1382871512967565e+00   7.3610470947628130e+01   5.2711749429214628e+01  -5.3376642669260804e+01  -1.5046091205927587e+01  -6.4933035850959385e+01   3.4315929719394042e+01  -8.6330076347258888e-01   3.4166648984964311e+01  -4.7500654548174076e+01  -7.6313031254481999e+01   6.4343743190329405e+01  -2.7332345409007885e-01  -5.5934626784145195e+01  -6.8925600381999086e+00  -2.4883396801018804e+01  -2.8250683752936631e+01   5.4327113795246518e+01  -4.9263328418723930e+01  -1.2284988967834501e+01  -1.2834148263947176e+01  -1.2602243064251841e+01   5.7495427083920418e+01   6.4640756041109910e+01  -8.7620815303000068e+00  -5.4162201459595103e+00  -2.9180492548821721e+00  -4.7490363999963904e+01   1.8776968271833365e+01   7.1545964743730593e+01   3.6186908656818282e+01  -1.6863697536691880e+01   3.9428046527983639e+01  -6.8958746055587540e+01  -1.1954432172679542e+01  -4.1027619418235318e+01  -3.9435418043022707e+01  -7.6088961688843071e+01  -2.7471265500165181e+01   6.7287375533621471e+01  -8.4718685040585093e+00  -5.5930909018931398e+00   5.8084750575052922e+01  -2.3081081401128827e+01  -7.1495373975250573e+01   2.1641784007494238e+01  -7.2976677027054450e+01  -6.7543789887588375e+01   1.8545659267597674e+01   7.4737506849103383e+01   6.7488188678160398e+01  -2.1463413114409619e+01   5.1314616711491077e+01   4.6952135793376776e+01   3.4759994903001932e+01   4.5483583948334484e+01  -3.7346205743656590e+01  -3.2733869292183719e+01  -5.8231002119477377e+00   3.4646848404149921e+01  -3.8825385245878891e+01   4.9236384988406854e+01   5.8673509304725336e+01   7.2168991435397885e+01   2.5253323812621332e+01   2.9745464383505968e+01   4.1121681605056708e+01   1.8820933075072677e+01  -1.0875761826930457e+01   2.3498924981569370e+01   3.8850399311096595e+01  -7.3340645533679350e+01  -6.5670468413117561e+01  -3.1236217558028279e+01   7.4470960122752444e+01  -2.3495182629439597e+00   2.2638984325639431e+01  -5.3848784486692765e+01   5.0339921758668460e+01   4.7343197174064443e+01  -3.4301572897611919e+01   4.5254529765459957e+01  -2.9105988404297264e+01  -1.6394541368072176e+01  -2.6515133154818386e+01   3.3880945050102170e+01  -2.2602322223876754e+01
  -4.4281318953391775e+00   8.3010678255469852e+00   2.7810747628943410e+01   2.2521765540596919e+00  -2.7548131322277772e+01  -6.4674092717782642e+01   4.4151774523850428e+01   3.2973992690897544e+00  -1.4800030223466470e+01  -2.1362762856000458e+01   7.1577816765558822e+01   4.5179874955294594e+01  -4.7470912493518981e+01   5.9347372946956838e+01  -3.3709419981441187e+01   2.6963364583888726e+01  -3.7709538060105192e+00  -5.2536347503092301e+01   4.9473389238805225e+01  -6.7136352257400915e+01  -6.7179423691322754e+01  -5.3278649801983804e+01   3.1927089244093324e+01   2.3654260989117557e+01   3.5468491302555655e+01  -3.9626577209507381e+01   3.8981819550963962e+01   1.2743437974128611e+01   4.6664091668400953e+00   2.5997464236802173e+01   6.7801556708198760e+01  -7.0484040181377921e+01   6.4949064590478812e+01   2.1438603753893918e+01  -7.3078296233470695e+01  -4.9064504690964014e+01   1.1371648160448133e+01  -1.8328122929822712e+01   2.5631271180525083e+01  -7.3230886702067636e+01  -2.6547747393393770e+01   5.2051229195693146e+01  -6.7961608136054878e+01   6.5375000328465831e+01   6.6648843289655090e+01   9.0321725648977669e-01  -7.0834652218425020e+00  -6.5063733011979480e+01  -3.0432567238077777e+00   2.5946016219419434e+01   7.2322930794359621e+01   6.2860101006394302e+01   1.3951017453312417e+01  -2.4187568981287800e+01   6.4842304349337851e+01  -6.2203073865828607e+01  -6.8080271909050765e+01   2.8981728977049574e+01  -5.2365369128233461e+01  -5.5010793704078907e+01   1.7256333962667888e+01  -5.8746366520759821e+01   2.0532976964736811e+01   6.1906794085123948e+01   5.9524841552379002e+01   7.6763070030493225e+01  -5.7420138922249961e+01   5.1234334753469717e+01   1.5777809224919327e+01   1.1782615711811285e+01   1.1465631147597744e+01   4.7996688500045188e+01   7.1801635358390232e+00   2.4664812263410916e+01   2.4779635008787565e+01  -5.0046372198521333e+01   2.7304697682757258e+01   6.4042640671153848e+01  -1.4380497380336978e+01  -7.8465862407565979e+01   3.1908258065538603e-01  -4.8189185924916146e+01   6.4765063040314743e+01  -6.2202008447703911e+01  -6.0229484548899109e+01   6.1265298700549309e+01  -5.9121998725050126e+01   3.7870215731612504e+01   5.5558170269968997e+01  -4.4046788161642283e+00   3.1129342436385034e+01  -4.3019176957672080e+01   2.4395510394310350e+01   7.8817304424390798e+01   2.4653373863852291e+01   6.1050175456819202e+00   7.3462163221771902e+01   4.9433213748705207e+01   2.9292668587198790e+01   3.7520135964043504e+01
   3.2774254665139253e+01  -5.0377370738600085e+01   3.9235399651916417e+01  -7.1732953887308454e+01  -9.4431335224970869e+00  -2.1718765037934652e+01  -6.9440698626190752e+01  -7.5908231763126437e+01  -1.6878610104731568e+01  -3.9553207997024629e+00   6.4893534362732215e+00  -5.2318833978995137e+01  -2.8639843626245778e+00   1.8503947959516175e+01   6.3267936586992786e+00  -4.9391868927232863e+01   1.3579382381206091e+01   4.6336944847524606e+01  -1.9670856730859192e+01   2.3607444274987767e+01  -6.0573980061604630e+01  -1.4530449628145643e+01   3.8588925476460219e+01   3.7164444098791314e+01   2.3307637799208816e+01   1.4252707108041601e+01  -2.8573482534183881e+01   3.8858034792755745e+01  -5.8843973805589592e+01   5.5659288506796251e+01  -5.5868251312462732e+01  -1.4865353322990869e+01  -3.1274366929789245e+01  -2.9748368783736773e+01   2.1008191192992123e+00   7.7237485087121600e+00   1.9290632651788478e+01   5.3852073284728490e+01  -6.5836934284231134e+01   3.0132893904174161e+01  -6.8290853643925331e+01  -2.7563933497091725e+01   3.1180087104057932e+01  -3.0600690148119206e+01  -6.0741676552566545e+01   7.6575764863088622e+01  -6.1644956259822919e+01   9.8584737749111255e+00   3.9842429626659692e+00  -7.7737403943081105e+01  -5.9179104385515259e+01   7.3717614468986923e+01  -4.3735377510886355e+00  -5.9111374562192417e+01  -7.3823500175878166e+01   4.3238774602878266e+01  -3.7351087721693830e+00  -5.2613062287034964e+00  -6.5999692113138586e+00   4.6675467736402283e+01   7.6235429270302603e+01   6.8400490822457002e+01  -3.1047709986124051e+01  -4.1031238575014861e+01  -5.3658990467739756e+01  -4.9022465840458153e+01  -6.5656061173256518e+01  -2.7122157549076789e+01  -1.1693236281952466e+01  -1.4644625298047730e+01   5.0640554153658705e+01   2.9678110114148868e+01   7.4027501267393816e+01  -2.6249827486579228e+01  -7.5205468250068591e+01  -2.4323990944923828e+01   6.0806578746441090e+01   3.2613318726705998e+01   6.5314856850223080e+01   6.0102736188146629e+01   6.0793490497764893e+01   7.7255749984297779e+01  -7.1401785928477437e+01  -1.6565265268350608e+01  -1.2023504918452122e+01   2.6632170711938372e+01  -7.1282389599495744e+01   2.2429099197699269e+01   7.0167727368961891e+01  -2.1901612701779982e+01   5.1924129361251431e+01   4.1477142852487574e+01  -5.3162765184958822e+01  -7.3183780070945517e+01  -6.7417064981263621e+01   3.1029890276039900e+01   4.9534209684251906e+01  -5.0976258420840026e+01  -5.2388396362023606e+00   6.8957043203039575e+01
   2.0259223790960025e+01  -3.6470003651673906e+01  -7.2998483431059157e+01  -9.1091496539810457e-01  -7.9459810085343108e+01   3.6294135013732188e+01  -2.2959419045112757e+01   4.7588546357857318e+01   6.1188377587678090e+01   4.7624381363216969e+01  -6.2226665600308529e+01  -1.5291340879765963e+01  -7.9777600958839798e+01   7.5297119503513500e+01  -2.6221628082088021e+01  -8.3808321097776446e+00   2.0679680930767059e+01  -7.6110462090051954e+01  -4.6325678042287791e+01   7.2152331624251019e+01   2.5040683161951920e+00   2.3207601990181768e+01  -5.1584543609798210e+00  -4.9116294079048700e+01  -3.0139324843017071e+01   2.5248364855185322e+01   1.6042302720268399e+01  -2.8893133370621658e+01   3.5339038552408589e+01  -5.2513909833745060e+01  -3.3699808561103332e+01   1.4006700492467125e+01  -7.9947940587973193e+01   4.6613291695068263e+01  -5.0924795941880348e+01  -3.5130341032114970e+01  -5.5827226783999812e+01   1.5695720247782637e+01   6.8161821642965933e+01   7.7309460534392599e+01   4.2690773723037339e+01   3.2505744703349535e+01  -5.4747942674322026e+01   1.4838180757518010e+01  -3.7357818985990164e+01  -3.5872219594135984e+01   6.1082664697003864e+01   7.0158032166845175e+01   7.0008976961490220e+01   4.2694599782440157e+01  -2.2895414467386630e+01  -6.5184465848461016e+01   4.0927770670935402e+01   1.8820815318646289e+01   5.9562851330061839e+01  -7.4228012320691732e+01  -4.7496821626786527e+01   5.3242593901810515e+01  -2.7474659366288527e+01  -3.7115713002679733e+00  -5.6476640697790607e+01   5.5483810346333222e+01   4.1743846331603756e+01   3.3365020931402697e+01  -3.8652791302023822e+01  -1.4659432432921339e+01   2.5213241633592752e+01  -6.6441024729256071e+01   2.5639643219131813e+01   3.0422268412272572e+01  -5.9613300045772128e+01   5.6343620259474790e+01  -4.2643762556204464e+01  -7.0119519430268326e+01  -7.8254141098938010e+00   9.1588961748214892e+00   4.6053954101192744e+01   5.7935701337613021e-01  -1.8860616439422877e+01  -5.5749483961495329e+01   7.6194795934574117e+01  -2.1247984516084188e+01  -4.9816099920224445e+01  -6.9638495984318894e+01   3.4357805603350421e+01  -2.8489402597997991e+01  -1.1108497781263896e+01  -5.9654365261855702e+01   2.7644857449291674e+01   6.4644677810671126e+01   3.8858328323279657e+01  -7.4063083534158338e+01  -7.9267279274420474e+01   4.8213174112240402e+01  -4.1431623321693216e+01   6.2167049332599646e+01   4.8130122073055306e+00  -7.8429330325885367e+00  -3.0570431298841925e+01   1.7456864409827098e+01
  -3.7682277346813251e+01   7.7400353661459107e+01   7.0289603519388294e+01  -2.9746707378768690e+01  -3.9350005838717337e+01   7.3243618991805064e+01  -6.9558912100996313e+00   2.7389515591501031e+01  -5.0034652122312529e+01   7.2045671675375516e+01  -3.5568744385414170e+01   7.5785704744879951e+01   4.4916369473988361e+01  -6.8725570010359206e+01  -5.5215190659843010e+01   3.7268561417827641e+01  -2.8783469444505624e+01   6.5703780137795846e+01   4.7513623691868794e+01   1.4681954390686915e+01  -3.4882895389051598e+01  -7.7307150511679779e+01   7.6605543507545036e+01  -1.2857834352579822e+01  -5.5866784300593096e+01   6.7397095547708261e+01  -4.5272361128252165e+01   6.2990761845833973e+01  -6.6730936155994854e+01  -9.2418356059313922e+00   1.0239657712280591e+01   1.8615176894988480e+01  -4.0624934513412853e+01   5.3593519012254440e+01   4.3828005632305519e+01  -6.5015931606765811e+00   5.3681480380558170e+01   3.7226741957118151e+01   6.0905346690167370e+01   1.2346173195329575e+01   2.6124037054425123e+01   7.3009092014752838e+01   4.3723957901691996e+01  -4.1633997780100444e+01  -4.1644991804680309e+00   2.8372429823676324e+01   4.2000164930708781e+00   5.4528122688889560e+01  -5.9803238389921951e+01  -1.1121931118481761e+01   3.5066092209455597e+01  -5.1317515084202178e+01  -6.0535780212160098e+01  -7.3583335001758925e+01  -4.2232730661627244e+01   7.7465732059192716e+00  -4.9129975416292424e+01  -4.6007026991810200e+01   3.7463813955645918e+01  -1.7247320257708115e+01  -2.3791935782782701e+01  -3.3956783429699389e+00  -1.0861736786953051e+01   2.5654153925205655e+01   6.6011970833880810e+01  -7.8898615009569852e+01   5.2546279283494819e+01  -4.4211764274263643e+01  -7.3594008249041622e+01  -7.5616981809780455e+01   3.0862697675294569e+01  -2.9053955084203722e+01   5.3581128547704374e+01  -5.0763064519857551e+01  -5.8304878902763534e+01   2.9568010224759583e+01   7.9706851132077565e+00  -7.1141750406074223e+01   4.4019893584782210e+01   6.6687114180385649e+01  -7.4814629924862942e+01  -4.3647840065717624e+01  -4.3191359212245494e+01   3.1046519331190048e+01  -3.6946813347258981e+01  -5.3894645522299527e+00   3.2311800860013719e+01  -3.4916956008838937e+01  -7.0243046875224934e+01   6.2492095238758296e+01   1.2823176613460843e+01   1.9161151730996160e+01   5.3316115612777004e+00  -6.3791652381323118e+01  -2.2694980661708382e+00  -3.4711102412413375e-01  -7.0567731890160470e+00   4.6136100030567547e+01  -4.3459901852281718e+01  -5.3645572687334180e+01
