# Supplementary material for: An improved golden jackal optimization for multilevel thresholding image segmentation
Source: PLoS One. 2023 May 5;18(5):e0285211. doi: 10.1371/journal.pone.0285211 (PMC10162520; doi:10.1371/journal.pone.0285211)
Supplement: S1 File — (ZIP) [file pone.0285211.s002.zip › main_cec.m]

%% Add path
addpath(genpath('CEC/'));
addpath(genpath('Utils/'));

%% Initialize params
clc;
clear;

population_size = 60;
max_iteration = 1000;
N_function = 12;
N_algorithm = 7;
runtimes = 31;

% The near-optimal value for each problem
base = [299, 400, 599, 800, 899, 1800, 1999, 2200, 2490, 2500, 2599, 2850];


for i_func = 1:N_function
    [lb, ub, dim, f_obj, f_name] = CEC22(i_func);

    for i_algorithm = 1:N_algorithm
        switch i_algorithm
            case 1
                algorithm = 'HGJO';
            case 2
                algorithm = 'GJO';
            case 3
                algorithm = 'IGJO';
            case 4
                algorithm = 'RUN';
            case 5
                algorithm = 'AOA';
            case 6
                algorithm = 'DE';
            case 7
                algorithm = 'PSO';
        end
        fprintf('================================== test function: %s ==================================\n', f_name);
        for i = 1:runtimes
            while 1
                try
                    tic;
                    [fitness, Convergence] = feval((algorithm), population_size, dim, lb, ub, max_iteration, f_obj);
                    runtime = toc;
                    T = clock;
                    fprintf('[%s-%2s-%2s %2s:%2s:%2s]: %4s, runtimes: %2s, run time: %5fs, Fiteness: %f\n', ...
                            num2str(T(1)), num2str(T(2)), num2str(T(3)), num2str(T(4)), num2str(T(5)), num2str(floor(T(6))), ...
                            algorithm, num2str(i), runtime, fitness(end));
                    Indicator(i_func).(algorithm)(i).fitness = fitness;
                    Indicator(i_func).(algorithm)(i).Convergence = Convergence;
                    Indicator(i_func).(algorithm)(i).runtime = runtime;
                    clear fitness Convergence;
                    break
                catch
                end
            end
        end
        fitness = cell2mat({Indicator(i_func).(algorithm).fitness}');
        runtime = cell2mat({Indicator(i_func).(algorithm).runtime}');
        choosen_In = median(fitness, 2);
        Table((i_func - 1) * 4 + 1, i_algorithm) = mean(choosen_In);
        Table((i_func - 1) * 4 + 2, i_algorithm) = median(choosen_In);
        Table((i_func - 1) * 4 + 3, i_algorithm) = std(choosen_In);
        Table((i_func - 1) * 4 + 4, i_algorithm) = mean(median(runtime, 2));
        median_index = find(choosen_In == median(choosen_In));
        choose_fitness(i_func).(algorithm) = fitness(median_index(1), :);
        Convergence = cell2mat({Indicator(i_func).(algorithm).Convergence}');
        choose_Convergence(i_func).(algorithm) = Convergence(median_index(1), :);
        clear fitness Convergence runtime;
    end

%  draw Convergence plot
    figure;
    semilogy(choose_Convergence(i_func).HGJO - base(i_func), 'linewidth', 1.5, 'color', '#d02725');
    hold on;
    semilogy(choose_Convergence(i_func).GJO - base(i_func), 'linewidth', 1.5, 'color', '#f408a8');
    hold on;
    semilogy(choose_Convergence(i_func).IGJO - base(i_func), 'linewidth', 1.5, 'color', '#e66a30');
    hold on;
    semilogy(choose_Convergence(i_func).RUN - base(i_func), 'linewidth', 1.5, 'color', '#6db38d');
    hold on;
    semilogy(choose_Convergence(i_func).AOA - base(i_func), 'linewidth', 1.5, 'color', '#4d90bf');
    hold on;
    semilogy(choose_Convergence(i_func).DE - base(i_func), 'linewidth', 1.5, 'color', '#4038c2');
    hold on;
    semilogy(choose_Convergence(i_func).PSO - base(i_func), 'linewidth', 1.5, 'color', '#761c85');
    grid on;

    title(f_name);
    xlabel('Iteration');
    ylabel('Best score obtained so far');
    axis tight;
    grid on;
    box on;
    legend('HGJO', 'GJO', 'IGJO', 'RUN', 'AOA', 'DE', 'PSO');

%%  draw boxplot
    figure;
    HGJO_fitness = mean(cell2mat({Indicator(i_func).HGJO.fitness}'), 2);
    GJO_fitness = mean(cell2mat({Indicator(i_func).GJO.fitness}'), 2);
    IGJO_fitness = mean(cell2mat({Indicator(i_func).IGJO.fitness}'), 2);
    RUN_fitness = mean(cell2mat({Indicator(i_func).RUN.fitness}'), 2);
    AOA_fitness = mean(cell2mat({Indicator(i_func).AOA.fitness}'), 2);
    DE_fitness = mean(cell2mat({Indicator(i_func).DE.fitness}'), 2);
    PSO_fitness = mean(cell2mat({Indicator(i_func).PSO.fitness}'), 2);
    boxplot([HGJO_fitness, GJO_fitness, IGJO_fitness, RUN_fitness, AOA_fitness, DE_fitness, PSO_fitness], ...
         'Notch', 'on', 'Labels', {'HGJO', 'GJO', 'IGJO', 'RUN', 'AOA', 'DE', 'PSO'})
    title(f_name)
    xlabel('Algorithms')
    ylabel('Fitness Value')
    grid on;
end

save('HGJO_CEC_Indicator');
