# Supplementary material for: An improved golden jackal optimization for multilevel thresholding image segmentation
Source: PLoS One. 2023 May 5;18(5):e0285211. doi: 10.1371/journal.pone.0285211 (PMC10162520; doi:10.1371/journal.pone.0285211)
Supplement: S1 File — (ZIP) [file pone.0285211.s002.zip › Utils/cauchy.m]

function p = cauchy(n, x0, gamma)
    p =	gamma ./ (pi * (gamma.^2 + (rand(n) - x0).^2));
end
