# Supplementary material for: An improved golden jackal optimization for multilevel thresholding image segmentation
Source: PLoS One. 2023 May 5;18(5):e0285211. doi: 10.1371/journal.pone.0285211 (PMC10162520; doi:10.1371/journal.pone.0285211)
Supplement: S1 File — (ZIP) [file pone.0285211.s002.zip › Utils/levy.m]

function [z] = levy(n, m, beta)
    num = gamma(1 + beta) * sin(pi * beta / 2);
    den = gamma((1 + beta) / 2) * beta * 2^((beta - 1) / 2);
    sigma_u = (num / den)^(1 / beta);
    u = random('Normal', 0, sigma_u, n, m);
    v = random('Normal', 0, 1, n, m);
    z = u ./ abs(v.^(1 / beta));
end
