# Supplementary material for: An improved golden jackal optimization for multilevel thresholding image segmentation
Source: PLoS One. 2023 May 5;18(5):e0285211. doi: 10.1371/journal.pone.0285211 (PMC10162520; doi:10.1371/journal.pone.0285211)
Supplement: S1 File — (ZIP) [file pone.0285211.s002.zip › Utils/lhs.m]

function X = lhs(N, dim, lb, ub)
    % Use Latin Hypercube Sampling to initialize the populations
    X = lb + lhsdesign(N, dim) .* (ub - lb);
end
